# Supplementary material for: Quantifying the energy and emissions implications of consumption redistribution in the UK through sustainable consumption corridors
Source: Sci Rep. 2025 May 12;15:16499. doi: 10.1038/s41598-025-01495-0 (PMC12069540; doi:10.1038/s41598-025-01495-0)
Supplement: Supplementary file 1 — Supplementary Information 1. Contains supplementary dataset. [file 41598_2025_1495_MOESM1_ESM.xlsx]

## Sheet: Figure 3
	Food and Drink											Alcohol and Tobacco				Clothing						Housing costs									Energy					Household Goods												Healthcare
C0	1.1.1	1.1.2	1.1.3	1.1.4	1.1.5	1.1.6	1.1.7	1.1.8	1.1.9	1.2.1	1.2.2	2.1.1	2.1.2	2.1.3	2.2.1	3.1.1	3.1.2	3.1.3	3.1.4	3.2.1	3.2.2	4.1.1	4.1.2	4.2.1	4.3.1	4.3.2	4.4.1	4.4.2	4.4.3	4.4.4	4.5.1	4.5.2	4.5.3	4.5.4	4.5.5	5.1.1	5.1.2	5.1.3	5.2.1	5.3.1	5.3.2	5.3.3	5.4.1	5.5.1	5.5.2	5.6.1	5.6.2	6.1.1	6.1.2
MIS	10.7062	13.5979	4.605	4.94611	1.17838	10.5977	11.4815	0.519419	3.89952	1.86836	4.39568	1.00669	4.50652	2.75661	0	0.115959	16.3883	0.907894	0.254814	4.84896	0.0275357	84.855	0	0	0.738472	0.738472	5.72316	0.142661	0.369303	1.29457	14.7925	12.1573	1.43945	0.611125	0	4.88116	0.179675	0	1.59461	0.0898373	0.658807	0.0542636	1.19783	0.239566	0.217107	2.90474	0	4.30183	0.481125
1	9.03093	11.4185	2.11096	6.12956	1.35455	4.14617	7.05561	3.63632	2.02319	1.37663	3.02789	1.95079	3.77509	2.14643	5.95181	0.0608273	10.0268	0.590853	0.0212385	2.17952	0.0066523	75.4808	0	5.39298	2.3319	3.43309	6.67122	0.338599	0.482155	0.482473	7.83984	6.52111	1.00372	0.627365	0	9.1827	1.47467	0	1.12037	0.695625	0.206395	0.398243	0.969239	0.256449	1.59967	3.72487	0.654779	1.53876	0.143958
2	9.68407	12.8038	2.24867	6.56303	1.3471	4.06839	7.91227	3.88475	2.42221	1.67628	3.48613	2.53739	4.76183	2.44994	5.9226	0.0395429	9.25561	0.363768	0.250516	2.35742	0	81.9877	0	5.26643	1.80616	4.35682	7.15356	0	0.509452	0.412051	9.4574	7.3124	0.838469	0.517247	0	14.1104	4.82392	0	1.26463	0.994808	0.406364	0.316625	1.66167	0.81778	1.63042	4.05956	0.797665	1.61134	0.157808
3	9.64439	12.9763	2.66791	6.03597	1.51412	4.65439	7.72475	4.25592	2.44467	1.49721	3.42785	2.24913	4.03526	2.30453	6.28952	0.0145195	12.9282	0.744396	0.193159	3.04567	0	124.759	0	5.23515	3.08211	3.95305	7.13644	0.0967171	0.400809	0.441445	8.50588	7.15321	1.14303	0.485768	0	14.6138	2.75046	0	1.06923	2.12904	0.664518	0.0663354	1.70567	0.573335	2.6077	4.37772	1.25547	1.49596	0.227596
4	10.3856	13.4559	2.72059	6.85977	1.43651	4.66842	8.90884	3.93172	2.89074	1.74834	3.32249	3.83516	4.82207	2.82063	5.0053	0.233802	15.2839	0.818522	0.067849	3.80142	0.0229465	129.187	0	5.37779	1.80132	4.63101	7.6708	0.183253	0.377164	1.24063	10.5039	8.054	0.989472	0.179099	0	19.715	2.21181	0	2.93132	3.59001	0.503884	0.603403	2.23752	0.715934	3.01766	4.58461	0.803765	2.16086	0.336112
5	10.0433	14.0612	2.84853	7.01641	1.1927	5.28329	9.34346	4.05582	2.86543	1.65689	3.25911	2.23613	4.88209	2.30293	5.16555	0.0772736	16.8843	1.09663	0.294373	4.27489	0.0130031	142.541	0	5.50111	2.70713	4.19473	7.74481	0.0356378	0.385229	0.805913	9.32826	9.11243	0.85739	0.167832	0	18.7934	3.26761	0	2.29314	2.124	0.434986	0.0707276	1.73649	0.819968	2.79917	4.71143	0.516637	2.06174	0.280285
6	9.61626	13.0218	3.11644	6.39004	1.3143	5.47289	9.3355	3.64004	2.57227	1.53279	3.38018	2.73276	6.63539	2.6232	4.1667	0.104482	17.6615	0.806188	0.412873	4.95754	0.0223071	176.37	0	5.72418	2.89937	4.49528	7.52839	0.587479	0.476227	1.14475	10.4328	8.92767	1.07668	0.811991	0	16.1614	5.28966	0	1.76473	2.78443	0.616441	0.039051	2.18042	0.825711	2.87938	4.46367	1.37971	2.10367	0.1596
7	9.92053	13.4925	3.27436	6.79752	1.43458	5.26507	9.40877	3.80203	2.82053	1.76549	3.26451	2.60826	6.13788	2.49092	3.8046	0.241941	19.6769	1.35845	0.347623	5.54555	0.122581	192.896	0	5.70112	1.948	5.9249	7.9658	0	0.438512	1.78474	10.5387	9.07541	1.12238	0.555113	0	25.1976	3.18801	0	2.10783	1.47352	0.292621	0.17927	1.77515	0.523329	3.02699	4.25507	1.60814	1.98764	0.249846
8	9.79435	13.2979	3.00933	6.82863	1.35582	4.85028	9.64782	3.72596	2.89365	1.67738	3.39151	1.71548	6.30305	2.61517	2.78651	0.0704095	19.9003	1.03771	0.477124	4.93239	0.00936188	214.779	0	5.64666	3.29323	4.9398	7.31676	0	0.378951	2.2081	10.0261	9.32097	0.630787	0.225619	0	19.6571	2.71218	0	3.30295	8.96377	0.582615	0.0812907	2.09698	0.676576	2.71486	4.65891	1.49278	2.42137	0.177927
9	9.96442	14.2842	3.47889	7.39549	1.389	6.2634	10.6814	4.42809	2.98162	1.62702	3.75812	3.2095	7.52792	2.95242	2.58346	0.0994467	23.6808	1.25573	0.375759	6.50378	0.0330997	226.728	0	6.1012	2.85788	8.76885	7.85197	0.213814	0.469169	1.04988	11.4841	9.70937	1.10797	0.231631	0	31.2995	7.83063	0	3.17868	5.25111	0.404705	0.290245	2.08327	0.836429	3.9027	4.82933	2.77381	2.23985	0.182871
10	10.7422	14.8939	3.64501	7.71141	1.39756	7.28812	11.4505	4.31415	3.41979	2.00863	3.48091	3.07092	10.9376	2.8903	1.784	0.306786	31.2332	1.70731	0.480358	6.46304	0.0201527	228.793	0	6.68724	2.47582	15.1021	8.80352	0.183029	0.317462	5.27398	12.8527	11.9378	1.54667	0.579376	0	45.0028	6.62572	0	2.89396	3.26564	0.466168	0.553376	2.91846	0.288265	3.47027	5.02451	6.95649	2.67586	0.353706
	Food and Drink											Alcohol and Tobacco				Clothing						Housing costs									Energy					Household Goods												Healthcare
C1	1.1.1	1.1.2	1.1.3	1.1.4	1.1.5	1.1.6	1.1.7	1.1.8	1.1.9	1.2.1	1.2.2	2.1.1	2.1.2	2.1.3	2.2.1	3.1.1	3.1.2	3.1.3	3.1.4	3.2.1	3.2.2	4.1.1	4.1.2	4.2.1	4.3.1	4.3.2	4.4.1	4.4.2	4.4.3	4.4.4	4.5.1	4.5.2	4.5.3	4.5.4	4.5.5	5.1.1	5.1.2	5.1.3	5.2.1	5.3.1	5.3.2	5.3.3	5.4.1	5.5.1	5.5.2	5.6.1	5.6.2	6.1.1	6.1.2
MIS	6.74719	12.89	4.12282	7.41777	1.77166	11.8883	10.4975	5.97727	5.62128	1.3246	2.35117	0	4.08182	3.75528	0	0.118384	18.1819	0.734964	0.36064	5.08918	0.031764	70.6951	0	0	0.793491	0.793491	8.61269	0.0772987	0.339828	0.637213	18.4735	15.7466	1.57901	0.420472	0	6.46193	2.8124	0	3.3911	1.89846	0.141746	0.196106	2.1616	0.0750418	0.367252	3.89459	3.83547	2.43827	0.220208
1	10.338	11.9362	2.26444	7.38046	1.16763	4.28005	7.44166	4.029	2.52948	1.21434	3.98567	1.09117	2.16151	1.67154	6.22616	0.153198	13.3716	0.335425	0.208595	4.76497	0	89.4418	0	5.09732	1.65796	2.89522	7.21152	0	0.373997	0.0592059	6.36022	6.52576	1.48405	0.485686	0	11.6357	3.7522	0	0.759827	1.18605	0.608216	0	0.790973	0.608469	1.60021	3.26522	1.13337	1.55722	0.0805587
2	10.9381	12.0652	1.64986	7.91731	1.23502	4.54944	8.81439	4.88585	3.34215	1.19787	4.50416	2.37713	2.92512	1.96255	6.05874	0.0122233	13.3485	0.764775	0.28601	4.5378	0	90.3902	0	5.16646	0.6066	1.56581	7.90464	0	0.363469	0.49913	8.45494	7.42014	0.638199	0.177169	0	20.3979	3.06682	0	1.64794	2.86689	1.56264	0	1.45313	0.158501	0.866826	4.16078	0.239743	1.49776	0.210124
3	12.7728	14.8758	2.50133	8.45697	1.56691	5.87332	8.8786	4.85924	2.90996	1.44698	5.39461	1.40427	2.30064	2.02877	4.94124	0.0790576	13.7855	0.524033	0.315381	4.17108	0	117.853	0	5.2928	2.59968	2.30801	8.10725	0	0.40364	0.0313954	8.87201	7.49232	0.0360045	0.127852	0	19.0719	4.1764	0	2.11321	2.1286	1.21676	0.142697	1.78541	0.898857	2.68742	4.5791	0.202363	2.59601	0.244917
4	12.2717	14.3649	2.84645	9.01978	1.40475	5.62816	8.97214	4.9704	2.88087	1.60393	4.02999	1.75517	3.53468	2.37922	5.84371	0.0912432	16.7853	0.580746	0.106516	3.88069	0.0379182	133.953	0	5.48078	1.25705	2.30935	8.48549	0	0.245883	0.820719	8.87735	8.50773	0.473478	0.153283	0	13.7493	2.23743	0	1.35777	1.08886	0.335607	0.319743	2.33298	0.15895	1.70256	3.96093	0.725717	1.90338	0.163171
5	12.5731	14.3065	3.01389	7.67495	1.25686	6.27555	9.77368	4.28544	2.97823	1.51925	3.93366	1.48897	4.22973	2.23965	4.8625	0.180425	21.1365	1.01793	0.211467	6.85117	0.0729339	146.552	0	5.57958	1.00145	2.7372	7.48318	0	0.440896	0.86568	10.9254	8.65161	0.857248	0.135226	0	8.90647	2.2191	0	0.636764	2.17806	0.547438	0.485505	1.30229	0.272154	2.17354	3.91857	0.785206	2.10259	0.218828
6	13.2197	16.2678	2.63616	9.4721	1.3558	5.81091	9.20525	5.54136	2.81003	1.41482	5.20577	2.24919	4.27225	2.62447	3.36535	0.244481	23.2037	0.584534	0.293452	4.6813	0.0264366	175.583	0	6.09611	1.85291	5.54064	8.42902	0.643593	0.403282	0.406814	10.71	11.9378	1.81953	0.326529	0	27.4062	5.3168	0	1.84511	3.2459	0.120173	0.599965	2.66743	0.88293	1.79933	5.19044	1.29184	1.62038	0.284345
7	12.7929	15.7727	2.34726	9.21801	1.43208	7.16734	10.6214	4.288	4.02263	1.73495	4.59435	2.72203	4.27189	2.49106	4.11048	0.0147963	27.9986	1.27324	0.647105	5.97437	0.0419428	154.449	0	5.93666	3.77345	10.4477	8.16379	0.203947	0.41605	0.783855	11.2848	10.299	1.10739	0.204836	0	18.9543	8.18716	0	3.27532	2.49297	1.59427	0	3.49585	0.413012	3.14511	5.20856	0.882381	1.41073	0.223723
8	13.4299	14.8584	2.9772	9.18421	1.40061	6.44491	9.94989	4.58411	3.97567	1.33518	4.41162	0.954968	5.61273	3.01095	2.25846	0.0411124	28.1297	1.10695	0.42696	7.71583	0	228.669	0	6.06795	2.60186	3.96106	7.88443	0.00621945	0.609544	1.11186	11.3973	10.5201	0.597471	0.332016	0	29.6946	5.56204	0	3.172	9.85925	0.566512	0.151147	1.47167	0.181847	2.40033	4.83371	3.89853	2.38837	0.0683403
9	15.5699	16.1588	4.08504	10.2642	1.64043	8.2023	12.5998	6.13747	3.81706	1.76558	5.14185	2.08713	4.41	2.85163	1.39367	0.57336	31.1573	1.15933	0.608243	5.33233	0	193.862	0.536241	6.44671	4.36696	9.56816	8.76704	0	0.49198	0.938351	12.8391	11.112	0.84167	0.339688	0	41.3776	8.0873	0	1.64547	4.69515	0.980269	1.84129	3.06976	1.08597	2.84342	5.41542	2.96236	2.20073	0.0925081
10	14.9595	18.9121	5.32303	10.8654	1.73089	8.62911	12.6345	4.93486	4.16787	1.36218	4.36091	2.07651	8.75528	3.09087	1.44299	0	24.927	1.29619	1.21486	10.8026	0.186582	367.513	0	6.82774	2.84622	14.4262	8.56603	0.0759402	0.326216	2.12229	14.4316	12.6657	1.69128	0.259337	0	42.5234	6.96668	0	1.05184	0.1559	0.13866	0.0574329	3.15591	2.68459	2.31218	4.8934	13.0642	2.77611	0.225642
	Food and Drink											Alcohol and Tobacco				Clothing						Housing costs									Energy					Household Goods												Healthcare
C2	1.1.1	1.1.2	1.1.3	1.1.4	1.1.5	1.1.6	1.1.7	1.1.8	1.1.9	1.2.1	1.2.2	2.1.1	2.1.2	2.1.3	2.2.1	3.1.1	3.1.2	3.1.3	3.1.4	3.2.1	3.2.2	4.1.1	4.1.2	4.2.1	4.3.1	4.3.2	4.4.1	4.4.2	4.4.3	4.4.4	4.5.1	4.5.2	4.5.3	4.5.4	4.5.5	5.1.1	5.1.2	5.1.3	5.2.1	5.3.1	5.3.2	5.3.3	5.4.1	5.5.1	5.5.2	5.6.1	5.6.2	6.1.1	6.1.2
MIS	8.28858	15.0146	4.16127	13.1547	2.18255	18.5049	14.0974	3.72816	5.84277	1.46918	2.40335	0	4.18715	3.85218	0	0.0680445	28.7445	1.51325	0.496111	8.55053	0.0123532	77.6999	0	0	0.813967	0.813967	9.29279	0.0740394	0.331287	0.614752	21.1038	17.3318	2.32217	0.627414	0	8.4498	3.60035	0	2.55473	1.94745	0.145403	0.21906	2.40044	0.0769782	0.393678	4.25728	3.93444	2.71496	0.261241
1	12.9179	14.8437	2.79079	9.30073	1.67549	5.91616	9.21826	5.27513	2.85631	1.31441	4.85282	0.604166	2.21529	1.78198	5.11948	0.188965	15.0586	0.493655	0.236949	6.56203	0	96.047	0	5.40435	2.23938	4.86158	8.37816	0.484311	0.368362	0.230337	8.93654	7.09885	1.52954	0.257158	0	12.1905	2.972	0	1.68911	4.82775	0.171444	0	1.87339	4.93321	1.23097	4.92497	0.181926	1.71092	0.063646
2	14.2203	14.7586	2.39612	9.47598	1.43209	6.34723	9.32117	5.04382	2.77843	1.31582	5.08086	1.04294	2.26018	1.98606	4.93088	0	16.2807	0.950187	0.207523	5.70482	0	123.531	0	5.65295	2.20626	2.26755	8.21723	0	0.339757	0.119727	8.6062	6.88721	0.956283	0.262837	0	15.1933	3.82565	0	1.35493	0.679984	0.16464	0.385362	1.3723	0.588022	1.24067	3.82945	0.175157	1.43523	0.0809008
3	14.5119	16.5329	2.69393	9.72504	1.55744	5.94948	9.55324	6.21139	3.02323	1.4294	5.20308	1.84559	3.58498	1.77512	4.50043	0.0167158	19.7594	1.25715	0.605582	7.68985	0	122.076	0	5.92949	1.44264	3.27165	8.52394	0	0.404651	0.420741	10.3341	9.69192	0.846271	0.0467091	0	13.3625	4.88061	0	1.53524	5.3158	0.556277	0.905713	2.17139	1.62314	2.68438	4.65858	0.895594	1.81591	0.247993
4	16.127	14.6324	2.37703	9.92551	1.44288	6.27288	9.97669	6.40431	3.0625	1.61504	4.61851	1.72476	4.11886	1.7453	2.25734	0.0836132	20.5224	0.974853	0.151952	8.73946	0.0324664	154.356	0	5.75909	1.44717	9.50442	8.47502	0	0.452028	0.500254	11.1977	9.57489	0.664451	0.503812	0	15.6869	5.5168	0	1.45971	2.17838	0.317952	0.0217005	1.97114	0.235206	1.61534	5.07557	0.571795	1.57486	0.466322
5	15.8483	17.6093	2.95836	9.91862	1.95527	7.08561	10.7047	6.80344	3.46717	1.52202	5.06599	2.13158	4.0864	2.60673	4.70256	0	24.3711	1.10595	0.285512	6.45536	0.0312702	143.164	0	6.50895	2.14569	4.982	8.75517	0.15882	0.217949	0.109086	11.9384	10.855	0.393583	0.129435	0	19.9083	2.98753	0	2.1782	2.72553	0.822591	0.350678	2.28178	0.114776	2.5249	4.87615	1.06472	2.02045	0.232484
6	16.8793	17.684	3.13405	10.0984	1.6906	7.39232	11.0706	6.49109	3.60276	1.47086	5.96495	2.20729	4.15475	3.16034	1.4996	0	21.4657	1.70578	0.382743	6.01068	0	182.029	0	6.40377	2.45185	7.0538	8.6262	0.214536	0.493705	0.356585	12.6311	10.7881	2.43996	0.411934	0	29.3524	6.24642	0	2.22915	2.81042	0.678739	0	1.70469	0.150261	3.22188	5.73913	1.52774	1.91193	0.197474
7	18.4389	20.7343	3.50024	10.3825	1.89599	7.71869	11.8012	6.78006	3.67867	1.77684	5.85264	2.04762	7.41052	3.40166	1.52064	0	29.975	1.46588	0.319535	9.97411	0.0586074	212.331	0	6.78152	2.46044	5.11267	9.15552	0	0.479615	0.565571	13.0548	10.7453	1.774	0.741515	0	20.4797	6.87292	0	2.51107	1.1577	1.19763	1.26897	3.24587	1.23133	3.03858	5.58562	1.29297	3.05789	0.11968
8	18.1072	16.81	3.92662	11.1554	1.71227	8.76994	12.5569	6.70383	4.02334	2.07152	5.07339	1.47406	7.75104	2.9823	1.45867	0.0147692	28.1127	1.64225	0.611373	9.38412	0	259.635	0	6.86169	0.685067	8.8918	9.49938	0	0.382006	1.63498	12.3794	12.8032	0.775258	0.0925333	0	26.9285	5.56878	0	1.95514	3.37749	0.279159	0.0369821	2.73655	0.355396	3.01719	5.05151	2.67617	3.0169	0.280089
9	18.4196	21.9624	4.23283	11.054	1.91092	9.49842	14.4878	6.70084	4.32753	1.78235	5.35348	3.45208	8.48124	2.96301	0.783176	0.166919	38.6562	1.57619	1.12247	9.6068	0	218.742	0	7.53473	2.33774	11.237	9.95309	0	0.462067	1.4146	14.7576	13.5837	2.2717	0.211925	0	26.8247	9.8168	0	5.08361	5.68792	0.992624	0.611326	3.69746	1.62765	4.494	6.75356	6.78791	3.22265	0.283758
10	19.5725	22.686	5.90458	12.5263	2.25001	11.7687	15.3565	8.21813	4.5306	2.85863	5.78107	2.78183	10.6315	3.02889	0.805939	0.128407	38.593	2.132	1.87504	14.6026	0	326.815	0	7.73082	1.22581	18.0788	10.5447	0.0112842	0.270674	1.83197	17.3869	14.5188	2.61355	1.19453	0	35.4488	8.08625	0	4.22684	3.2959	0.100207	0.321935	4.56345	0.114779	3.38004	7.37106	8.81317	2.03269	0.124784
	Food and Drink											Alcohol and Tobacco				Clothing						Housing costs									Energy					Household Goods												Healthcare
C3	1.1.1	1.1.2	1.1.3	1.1.4	1.1.5	1.1.6	1.1.7	1.1.8	1.1.9	1.2.1	1.2.2	2.1.1	2.1.2	2.1.3	2.2.1	3.1.1	3.1.2	3.1.3	3.1.4	3.2.1	3.2.2	4.1.1	4.1.2	4.2.1	4.3.1	4.3.2	4.4.1	4.4.2	4.4.3	4.4.4	4.5.1	4.5.2	4.5.3	4.5.4	4.5.5	5.1.1	5.1.2	5.1.3	5.2.1	5.3.1	5.3.2	5.3.3	5.4.1	5.5.1	5.5.2	5.6.1	5.6.2	6.1.1	6.1.2
MIS	10.5278	22.0784	5.23085	15.2406	2.71167	21.6515	15.8516	5.15552	7.6747	1.99191	3.51513	0	4.18468	3.8499	0	0.252654	36.6028	1.51804	0.636572	11.9765	0.0524944	76.6968	0	0	0.803458	0.803458	9.17281	0.0150257	0.190111	0	21.9612	17.9726	2.59506	0.531459	0	10.377	3.52299	0	3.1828	2.2069	0.142279	0.179843	2.50118	0.0753242	0.38522	4.38673	3.8499	3.41701	0.190799
1	14.834	16.188	2.38278	11.6911	1.64184	4.86843	9.14533	5.83431	2.54279	0.982309	5.64849	0.645199	2.71447	2.16221	1.92381	0	18.044	0.776827	0.509314	6.11351	0.0938128	97.8301	0	5.62718	1.55737	8.78539	7.91953	0	0.266399	0.0468911	9.1518	9.10918	2.48403	0	0	10.8308	5.16555	0	1.19877	0.202553	0.338168	0	2.03293	0.649629	1.54368	4.25062	0.134798	1.33859	0.0301461
2	12.6368	14.5777	2.84118	8.45145	1.3964	5.60833	10.2078	5.91112	2.6874	0.724169	5.79123	2.47616	1.68096	2.86201	4.20029	0	19.7591	0.833144	0.906957	6.78131	0	110.399	0	5.30587	0.306387	3.52039	7.81391	0	0.115309	0	8.25602	6.33463	0.488985	0.410786	0	3.18465	1.78544	0	2.41751	0	0.219765	0	3.08409	0.47068	0.933084	3.60175	3.92284	1.91817	0.014804
3	11.8661	12.5996	2.24759	7.6014	1.64867	4.24029	8.35504	5.01186	2.98512	1.23035	4.79527	0.384583	1.95142	2.11076	5.5634	0	25.1401	0.593695	0.302778	6.12412	0	72.9839	0	5.25375	3.28783	0.284447	9.60979	0	0.125744	0.00761601	8.75395	7.63899	0.472564	0.379344	0	15.2687	0.665266	0	0.334103	11.3251	0	0.469473	1.3429	0	0.953171	5.63723	0.267034	0.72626	0
4	16.4281	14.5206	2.57394	9.57321	1.8142	5.73306	9.39924	6.45832	2.80623	0.957428	5.7757	0.901116	1.13041	1.64454	2.73406	0.307959	20.9451	1.06555	1.23016	3.57401	0	80.8224	0	5.55708	0.817515	1.60109	9.18719	0	0.165408	0	10.0688	9.89684	0.30855	0	0	29.9912	2.56275	0	0.447094	0.18663	0.0740974	0.25532	3.26337	0	0.770647	5.31885	0.262427	2.91544	0.513487
5	18.0414	19.2605	2.12579	9.7061	1.62189	4.56241	10.3687	8.28532	2.99081	1.38513	6.71085	0.759249	3.14216	2.80246	5.80766	0	18.8055	0.462159	0.172547	4.31659	0	109.994	0	6.22141	0.818414	0.725467	9.25727	0	0.147687	0.177558	9.766	9.42543	0.486003	0.288484	0	12.1441	4.57468	0	4.12669	0.339756	0	0	2.7928	1.94943	1.07819	4.87988	0.00970198	2.03331	0.017774
6	18.8624	19.4754	3.30475	11.9196	1.39529	7.20055	12.4992	8.18391	3.78337	1.50462	5.84456	1.135	4.63115	2.13526	1.82823	0	18.798	0.229882	0.0644834	8.03998	0	190.241	0	5.99899	1.763	4.7376	9.04314	0.154123	0.132375	0.982444	10.4907	8.64014	0.751073	0.0492771	0	23.9347	1.4165	0	1.13993	0.179319	0.81955	0	2.01614	0.24091	2.57136	4.20054	0.812226	0.974233	0.0872492
7	17.4999	18.4635	3.49544	10.3053	2.15838	8.94809	12.3934	5.52165	3.18958	1.63884	5.72477	3.19526	2.96464	2.60724	0.0617715	0	24.0491	1.33496	0.36092	4.20729	0	150.223	0	6.21193	1.33908	9.41045	9.14108	0	0.31132	0.33323	11.3506	11.3316	2.13919	1.42871	0	17.6773	7.15557	0	1.075	0.650549	0	0	2.04192	0	2.05158	4.7961	0.149513	2.18579	0.149435
8	22.3785	22.377	4.80769	12.9843	2.59318	10.7629	16.3697	8.57032	4.61302	1.49469	7.28351	1.91622	7.49714	4.64577	1.64068	0	26.6595	1.1009	0.403479	13.9772	0	216.992	0	6.84956	3.51542	4.93148	10.2909	0	0.285796	0.267748	13.1746	11.6442	0	0.298383	0	23.4556	3.81811	0	2.95213	0.0167481	0	1.45119	2.31101	0	0.949771	6.45229	1.84928	2.70911	0.278414
9	23.4963	24.3473	4.16508	13.3078	2.40124	11.2731	16.5241	9.71781	5.93808	2.17842	5.39628	2.41009	10.2558	2.75249	4.03478	0	29.0611	1.47743	0.840149	9.26971	0.219974	123.853	0	7.14265	2.22743	11.6286	9.8802	0.0233913	0.413891	2.28783	15.3036	12.3174	4.4411	0.175016	0	38.458	6.98715	0	2.41831	9.40593	0.61865	0	4.87501	3.08571	2.29205	7.26834	1.85221	3.42868	0.0615241
10	21.9509	22.5613	5.8897	14.6263	1.96256	12.4124	15.4372	9.28325	3.59109	2.18475	6.49513	3.68304	11.6313	2.83247	2.5723	1.33415	37.8789	2.05338	2.79971	9.165	0	246.854	0	7.65276	4.85234	18.4468	10.1289	0	0.308904	0.512371	19.3898	15.4746	3.13184	0	0	35.6577	13.2704	0	4.02304	1.47131	2.41338	0	8.19458	0	3.9213	7.51778	20.777	4.31265	0.109212
	Food and Drink											Alcohol and Tobacco				Clothing						Housing costs									Energy					Household Goods												Healthcare
LP1	1.1.1	1.1.2	1.1.3	1.1.4	1.1.5	1.1.6	1.1.7	1.1.8	1.1.9	1.2.1	1.2.2	2.1.1	2.1.2	2.1.3	2.2.1	3.1.1	3.1.2	3.1.3	3.1.4	3.2.1	3.2.2	4.1.1	4.1.2	4.2.1	4.3.1	4.3.2	4.4.1	4.4.2	4.4.3	4.4.4	4.5.1	4.5.2	4.5.3	4.5.4	4.5.5	5.1.1	5.1.2	5.1.3	5.2.1	5.3.1	5.3.2	5.3.3	5.4.1	5.5.1	5.5.2	5.6.1	5.6.2	6.1.1	6.1.2
MIS	3.85751	8.33956	5.65767	7.23742	1.11133	9.54273	8.54162	1.3685	2.82884	1.09296	0.30309	0	2.26421	2.08307	0	0.0194143	16.8708	0.364228	0.164397	3.59356	0.0153909	78.4298	0	0	0.880306	0.880306	9.55499	0	0.285288	0.35253	18.2061	14.5269	2.35383	0.61145	0	6.75005	3.24593	0.000846243	3.67876	2.2108	0.157254	0	2.50454	0.083252	0.412754	4.08987	9.25022	1.64413	0.152641
1	7.84215	7.64224	1.05183	4.22581	0.756687	3.84199	4.65983	2.78656	1.60042	1.10024	2.54624	0.628962	2.0972	0.750738	2.74081	0.0702532	11.6666	0.664654	0.164987	2.69537	0	83.7584	0	5.07193	0.00856298	0.160431	6.3486	0	0.448858	0.0803485	5.18431	4.9123	0.141993	0.0508848	0	2.22826	1.93918	0	0.288512	0.307317	0.929195	0	0.772682	0	0.328486	2.70998	0.35611	0.954461	0.0638924
2	7.17704	7.87474	1.0085	4.84271	0.69197	2.65897	5.72845	3.31979	1.35697	0.775004	3.19388	0.492574	0.911626	0.764532	4.76212	0	8.94195	0.0792845	0.00300427	2.46424	0	43.2818	0	4.72385	0.141156	2.60946	6.43944	0	0.322898	0.175142	2.27588	2.23835	0.925265	0	0	5.64916	1.05802	0	0.441038	0.23	0	0	0.530243	0.55019	0.215812	2.08146	0.0593959	0.974109	0.00457658
3	8.04072	9.18008	1.19061	4.87015	0.720921	2.90276	4.82424	4.34991	1.95375	1.04663	3.80397	0.78431	1.69282	0.702194	6.18889	0.0372475	6.7169	0.365755	0.177642	2.51207	0	49.1391	0	4.68091	0.150981	0.120185	5.91266	0	0.50325	0.688504	5.59952	2.65385	1.55204	0.28464	0	5.84431	4.61177	0	0.846766	0.0110938	0	0	0.514607	0	0.538924	3.56955	0.141977	0.68743	0.0786874
4	6.72195	8.70506	1.32369	5.16691	0.832893	1.98125	4.85473	3.10963	1.9232	1.00503	2.80547	1.39251	0.860304	0.234066	3.28013	0	12.3057	0.487175	0.233793	2.96783	0	67.9316	0	4.63003	0	0.243323	7.45009	0	0.361437	0	6.49256	6.44888	0.179242	0	0	10.9735	6.40733	0	0.571518	0.655117	0.471637	0	0.700598	0	0.275041	3.10089	0.121819	0.833765	0
5	7.42101	7.40298	1.95689	5.42171	0.423529	4.20547	5.97761	3.0379	1.87235	0.555933	3.24499	0.574786	1.75804	0.557815	1.15971	0	11.7686	0.27658	0.303176	4.43984	0	71.4414	0	4.47895	0.137226	1.55255	6.00723	0	0.367363	1.74894	4.63321	5.54277	0	0.216383	0	2.95544	0.666306	0	0.54717	0.258083	0.186541	0	1.07571	0.289612	1.87373	2.21466	0.473058	0.845416	0.042704
6	7.57232	10.3009	0.917087	4.67746	0.74124	2.67728	5.29788	3.6155	2.06015	0.863841	3.13387	0.553516	1.38704	0.27041	3.34253	0	13.7376	0.544454	0.247829	2.66258	0	86.4561	0	4.75089	1.32628	2.10645	7.65054	0	0.0642918	0.00769436	6.54464	4.271	0.0771945	1.36878	0	16.1765	5.59762	0	1.23978	3.37583	0	0	1.92932	0.492903	0.849209	3.73387	0.246944	0.638383	0.231403
7	8.72089	11.5489	1.80443	5.75445	0.718787	4.61659	6.22044	4.16459	2.85039	1.18561	3.98215	0.939033	1.17267	0.272856	4.77993	0	17.4852	0.521849	0.13798	5.18908	0	74.6482	0	4.82645	0.487072	0.371319	7.23344	0	0.148658	0.0201485	6.12364	5.74323	1.79799	0.210046	0	5.14777	0.109856	0	1.39332	8.24532	0.166739	0	1.42576	0.954336	0.541879	3.23806	0.713351	0.697794	0.085179
8	7.57837	10.8963	3.38752	5.49664	0.736969	4.49042	6.92558	3.72966	1.7322	0.79022	2.95225	0.707511	1.70693	1.1281	0.691508	0.0345526	19.0585	0.912139	0	2.99119	0	100.001	0	4.90917	1.60319	1.39272	7.28034	0	0.181563	0.172473	7.69938	7.17698	0.698908	0.188148	0	6.28955	0.313768	0.0146318	0.49341	0.197705	0	0	1.34937	0	0.67223	3.99076	0.638065	1.52676	0.0943286
9	7.28831	7.10832	1.33442	4.56126	0.780099	4.91202	6.41055	3.26494	1.52503	0.944059	2.85202	1.09185	2.7824	0.686901	2.0354	0	13.0475	0.794636	0	4.29233	0.141188	150.116	0	4.95842	6.34297	2.78799	6.88818	0	0.241349	0.803356	8.99176	6.70221	0.725516	0.0156857	0	30.6617	3.79522	0	1.15563	4.25557	0.395444	0	1.17482	0	2.40433	3.83206	0.574269	0.841889	0.0704435
10	9.55741	10.8499	2.75717	5.10246	0.898402	5.05327	6.64574	4.27247	2.24721	1.19738	2.61837	1.34659	4.16109	1.96788	2.68853	0.018555	20.7269	0.930124	0.082084	3.70604	0	227.579	0	6.25997	1.13107	16.1793	8.74767	0	0.43667	0.0968118	11.7228	10.3276	2.86607	0.0686343	0	50.2617	3.64753	0	1.42139	6.92359	0	0	0.945793	0	2.83632	4.73448	1.92665	2.35731	0.29027
	Food and Drink											Alcohol and Tobacco				Clothing						Housing costs									Energy					Household Goods												Healthcare
LP2	1.1.1	1.1.2	1.1.3	1.1.4	1.1.5	1.1.6	1.1.7	1.1.8	1.1.9	1.2.1	1.2.2	2.1.1	2.1.2	2.1.3	2.2.1	3.1.1	3.1.2	3.1.3	3.1.4	3.2.1	3.2.2	4.1.1	4.1.2	4.2.1	4.3.1	4.3.2	4.4.1	4.4.2	4.4.3	4.4.4	4.5.1	4.5.2	4.5.3	4.5.4	4.5.5	5.1.1	5.1.2	5.1.3	5.2.1	5.3.1	5.3.2	5.3.3	5.4.1	5.5.1	5.5.2	5.6.1	5.6.2	6.1.1	6.1.2
MIS	4.71621	11.0316	4.662	9.31497	1.59917	14.3113	9.96548	3.29773	5.49321	1.1926	1.08419	0	2.22731	2.04913	0	0.0127327	24.487	0.649944	0.245414	7.05531	0.0254474	82.6634	0	0	0.865963	0.865963	9.88641	0.21046	0.287601	0.210147	21.1482	19.7912	1.5943	0.701338	0	7.65607	3.83034	0	2.56435	2.06836	0.154691	0.261655	2.65848	0.0818955	0.424062	4.35337	9.0995	1.97751	0.217998
1	9.33531	10.0106	1.74987	5.71528	1.04355	2.82385	5.95915	3.78052	1.76454	0.890103	3.55352	0.496254	0.587162	0.297399	2.87954	0	5.36128	0.129187	0.129187	4.07365	0.0493272	57.4223	0	4.95752	0.014339	0	6.36682	0	0.463356	0	4.60117	3.72245	0.111168	0	0	6.76947	1.2572	0	0.847048	0.816797	0.535994	0	0.736049	0.174708	0.519484	2.96887	6.87996	0.427044	0.0608165
2	8.84675	8.45141	1.27776	5.71215	0.524997	3.21788	4.89316	3.89403	1.56762	0.521545	3.75348	0.145226	0.226558	0.31315	3.71347	0	11.3164	0.246539	0.163415	2.56978	0	33.7924	0	4.8482	0.149583	0.286239	6.55976	0	0.457038	0	4.73888	4.35339	0.166834	0	0	2.20292	0.615406	0	0.454933	4.73029	1.06994	0	1.10236	0	0.349202	2.26422	0.301219	0.455645	0.0207851
3	11.0372	14.4772	2.46413	7.21111	1.12071	3.74648	7.04357	4.82549	2.49683	0.775299	4.41456	0.30272	0.655634	0.13793	3.20597	0	16.8345	0.192067	0.114964	2.48133	0	61.1756	0	5.17134	0.99511	0.246923	6.82786	0	0.300234	0	5.49908	5.46982	0.412064	0.131682	0	6.58844	2.64375	0	0.512476	0.989787	0	0	0.380169	0	0.16778	3.91151	0.239519	0.577559	0.0491006
4	9.17046	7.66203	1.38258	6.59587	1.03512	4.44722	6.07546	4.04821	2.08233	0.780606	3.27226	0.574258	1.91244	0.676006	3.86063	0	14.8656	0.264693	0.130239	4.80636	0	57.9526	0	5.32705	0.230718	0.0779137	7.43743	0	0.191463	1.80731	5.49864	6.0743	1.17427	0	0	5.93123	3.35165	0	1.62452	0.176437	0	0	1.27758	0	0.449656	2.72756	0.102879	0.534921	0.0136925
5	12.2921	14.1767	2.48607	6.86899	0.711299	3.48778	9.55575	5.43482	2.1707	0.968086	4.22683	1.15951	1.67642	1.73923	5.02486	0	14.6878	0.430819	0.356522	5.20552	0	41.521	0	5.08169	0.638793	0.035096	7.46776	0	0.132099	0.0329716	6.4053	6.28297	0.276891	0.0919118	0	16.494	1.70666	0	1.54252	0.215286	0	0	1.34313	0	0.480061	3.70302	0.231421	1.52701	0.0215351
6	11.3435	10.8156	0.985559	6.71969	1.00543	3.64447	7.39131	4.69003	2.17153	0.551616	5.15547	1.08036	1.93702	0.504806	3.76404	0.0132296	21.7859	0.391458	0.0422728	6.59566	0	66.0245	0	5.36717	2.03819	1.25685	7.87879	0	0.097523	0.0376804	6.47043	5.22897	1.66475	0	0	12.1791	1.08085	0	1.12822	0.809523	0	0	0.956086	0.996758	1.34744	3.27049	0.499669	1.54187	0.0073271
7	11.8482	12.6822	1.34745	7.33094	0.908371	4.43335	7.11769	3.49947	2.06361	0.748249	4.14474	2.14026	2.9589	1.00293	2.20604	0	15.8638	0.55865	0.409573	4.52532	0.128615	54.6462	0	5.54854	1.01732	1.78339	7.74249	0	0.341334	0.000792653	9.86828	7.52229	0	1.8698	0	15.5868	4.00433	0	3.16789	0.143932	0.365728	0.160655	1.0283	0.14712	1.07012	4.27456	1.86603	0.886963	0.0375894
8	11.3957	12.44	1.40803	5.85684	1.06426	3.28269	6.89743	5.00533	2.17598	1.56912	4.83663	1.07101	2.96959	1.01058	3.85883	0	16.9629	0.839354	0.220135	5.49589	0.0247947	78.6432	0	5.77693	1.48221	8.38479	6.93776	0	0.548858	0.0186066	7.00146	7.70475	0.526821	0.200931	0	10.925	1.67309	0	1.10872	0.685844	1.0576	0.700659	1.22941	0	0.973765	3.09633	0.629038	0.921129	0.501661
9	13.5595	11.8748	2.21527	8.30706	0.887486	5.91219	8.45849	5.4959	2.39812	0.740156	4.80061	0.876239	2.21973	0.415459	1.54605	0.0418622	17.0632	0.851983	0.421622	12.5697	0	92.5515	0	5.86037	0.220111	4.19195	7.31861	0	0.477508	0.00234082	9.6232	9.36798	0.646514	0	0	10.4519	2.28423	0	0.298202	0	0.295107	0.0358556	1.64728	0	0.95721	3.25823	0.254183	1.30563	0.213423
10	13.3074	13.6447	2.61196	8.04925	1.41081	5.16056	8.4354	5.27571	2.48081	1.10902	4.13668	0.690155	3.98952	1.01551	0.905361	0.0274895	24.8406	0.342313	0.704533	7.51312	0	148.577	0	6.05818	2.41649	3.86498	8.39149	2.28746	0.16516	0.405728	9.58505	9.05948	0.211719	0	0	17.1236	3.20375	0	1.32244	1.2551	1.47304	0.813334	1.30442	0	2.31755	5.35306	2.9646	1.62873	0.163424
	Food and Drink											Alcohol and Tobacco				Clothing						Housing costs									Energy					Household Goods												Healthcare
MP	1.1.1	1.1.2	1.1.3	1.1.4	1.1.5	1.1.6	1.1.7	1.1.8	1.1.9	1.2.1	1.2.2	2.1.1	2.1.2	2.1.3	2.2.1	3.1.1	3.1.2	3.1.3	3.1.4	3.2.1	3.2.2	4.1.1	4.1.2	4.2.1	4.3.1	4.3.2	4.4.1	4.4.2	4.4.3	4.4.4	4.5.1	4.5.2	4.5.3	4.5.4	4.5.5	5.1.1	5.1.2	5.1.3	5.2.1	5.3.1	5.3.2	5.3.3	5.4.1	5.5.1	5.5.2	5.6.1	5.6.2	6.1.1	6.1.2
MIS	2.77177	4.72194	5.89565	4.63165	0.749371	10.8343	6.84365	0.288914	5.3088	1.23691	1.7064	0	2.59276	3.88913	0	0.00171074	4.03472	0.432794	0.114274	1.57624	0.0762967	73.379	0	0	0.869463	0.878519	6.73833	0.0851086	0.412388	2.55563	11.8645	9.66562	1.58626	0.159813	0	8.9995	0.0352576	0	1.80695	1.72762	0.326133	0.625168	1.15469	0.0176288	0.299689	3.00571	0	1.99134	0.178437
1	4.46998	7.62088	2.0697	3.55092	0.839798	2.23036	3.10377	1.21297	0.912773	0.870232	1.17427	2.04157	2.22615	1.30649	1.83705	0	3.02444	0.11077	0.112667	0.636674	0	39.2185	0	5.46756	0.25622	1.47842	5.50267	0	0.393836	2.40048	8.8284	6.69766	1.98093	0.144622	0	1.48444	0.123353	0	0.179119	0	0	0.289605	0.0838197	0	1.05164	1.66105	0.835411	0.677273	0.126725
2	4.62368	6.58398	1.47805	3.38081	0.83545	2.41028	3.40308	1.55661	0.929337	0.787783	1.24056	1.14612	1.13883	1.04662	1.74078	0	0.705787	0.028163	0	0.0239231	0	47.2426	0	4.82928	0.270936	2.25381	5.48017	0	0.599696	3.72565	7.84508	5.76187	0.229969	0	0	3.77493	0.989704	0	0.0543952	5.73234	0	0	0.366059	0.239651	1.4033	1.33906	1.19961	0.584324	0.196893
3	5.74331	9.40626	1.57909	3.40976	0.759328	2.43639	3.33204	1.97755	0.980037	0.742306	1.28027	2.15636	1.96864	1.03271	1.7508	0	1.74761	0.0409089	0.177819	0.767467	0	19.6494	0	4.72532	0.133207	1.38169	5.13353	0	0.289656	1.98848	8.37213	5.74739	0.926677	0.0360368	0	3.94465	0.153212	0	0.500144	1.33582	0.65572	0.794427	1.03466	1.94727	0.66695	1.48248	2.8218	1.26872	0
4	5.08121	7.56823	1.66013	3.46794	0.881051	2.41283	2.85994	1.9905	0.916795	1.11513	0.747282	2.3276	2.71174	0.846121	3.84333	0	1.67852	0.328301	0.0166738	1.01292	0.25463	29.662	0	4.67916	0.486805	1.32908	6.64646	0.020078	0.393409	1.83728	7.65958	4.76787	0.815566	0.0870386	0	1.50816	1.11062	0	0.121657	0.274643	0.00843909	0	0.470321	0	0.521452	1.83053	0.355685	0.733933	0.016877
5	5.09171	8.11087	1.89559	3.59533	0.966162	2.26536	3.83863	1.8174	1.05323	1.03439	1.23368	1.22864	1.97505	0.660204	4.45784	0	3.86553	0.751369	0	0.970721	0	28.1508	0	4.79774	0.438746	4.08345	5.00031	0	0.312688	1.52805	8.03559	5.72514	0.940731	0	0	5.06245	0.487906	0	0.099859	0.263248	0	0.0626104	0.190278	0.855381	0.784511	1.61876	2.03344	0.790434	0.0122643
6	5.54516	8.73861	2.1306	3.71746	0.908572	2.99761	3.6889	1.85716	0.830562	0.96847	1.06732	2.12277	3.56757	0.837874	2.22289	0	3.44373	0.533259	0.0757285	0.755108	0	48.0512	0	4.94097	0.638495	2.37795	5.86406	0	0.25329	2.08838	10.3253	7.91393	1.3053	0.246163	0	2.39839	1.62882	0	1.12002	4.11119	0.127304	0	0.784147	0	0.808072	2.5549	0.855476	0.426316	0.00452855
7	6.72325	9.54781	1.68215	4.17141	0.808153	2.52413	4.15914	2.06205	1.11887	0.856035	1.18353	1.52845	1.93563	1.7995	2.98943	0	3.49425	0.16126	0.219052	0.696953	0.114131	43.2041	0	5.10915	1.16639	5.00654	5.90588	0.815296	0.515671	1.4807	7.62856	7.66902	0.517507	0	0	2.73109	0.0554502	0	0.333021	0.256516	0.0870712	0.0392329	0.754758	0.412882	0.863139	2.2303	1.70124	0.715106	0.0691265
8	6.32464	8.76243	2.49997	3.58305	0.984123	4.06025	4.39695	2.73686	1.5462	0.933014	1.36907	1.11402	4.01232	1.06986	2.50313	0	3.25853	0.346808	0	1.18676	0	69.2711	0	5.11494	1.77419	3.88011	5.97013	0	0.361168	1.41514	9.65389	9.04272	0.604563	0	0	14.722	4.05064	0	0.323369	0.811651	0.621928	2.09188	0.683152	0.628051	1.08886	1.75801	3.03241	0.695669	0.13447
9	6.53767	8.58819	3.00494	4.48202	0.90263	5.18491	4.63568	1.79243	1.69272	0.989475	1.454	2.44068	2.64028	0.481896	2.71954	0	3.25343	0.732035	0.157305	0.860761	0	96.048	0	5.90483	0.494926	2.78282	6.67247	0	0.320243	4.00269	10.0173	9.47639	3.36245	0.0524288	0	4.97127	1.68129	0	0.674532	0.172913	0.462254	0.709121	0.553996	0	3.67633	2.77848	2.9156	0.841149	0.124833
10	5.73642	10.987	3.48085	4.7107	1.201	5.02828	5.43191	2.73211	1.5409	1.27832	2.01633	3.35546	8.90381	1.23296	1.09385	0.0134435	7.44792	0.378838	0.350927	1.86687	0.0552394	141.096	0	6.33448	1.24826	7.99957	7.65471	0	0.577112	4.33867	10.4692	10.1427	1.22246	0.631774	0	10.9318	4.12104	0	5.08238	2.13427	0	1.24538	1.49249	0.0979002	3.59558	3.26303	3.28152	1.42795	0.0455458
	Food and Drink											Alcohol and Tobacco				Clothing						Housing costs									Energy					Household Goods												Healthcare
FP	1.1.1	1.1.2	1.1.3	1.1.4	1.1.5	1.1.6	1.1.7	1.1.8	1.1.9	1.2.1	1.2.2	2.1.1	2.1.2	2.1.3	2.2.1	3.1.1	3.1.2	3.1.3	3.1.4	3.2.1	3.2.2	4.1.1	4.1.2	4.2.1	4.3.1	4.3.2	4.4.1	4.4.2	4.4.3	4.4.4	4.5.1	4.5.2	4.5.3	4.5.4	4.5.5	5.1.1	5.1.2	5.1.3	5.2.1	5.3.1	5.3.2	5.3.3	5.4.1	5.5.1	5.5.2	5.6.1	5.6.2	6.1.1	6.1.2
MIS	1.76057	8.73965	4.47817	2.96137	1.17371	5.39908	6.76239	0.984113	4.18925	0.929942	1.04731	0	2.13439	1.0672	0	0.0355531	7.268	0.423881	0.178483	2.9987	0.0526398	73.379	0	0	0.869463	0.878519	6.73833	0.178122	0.424421	3.26758	11.8736	9.80604	1.40657	0.199087	0	8.9995	0.0352576	0.0772499	1.80695	1.72762	0.326133	0.426581	1.38386	0.0176288	0.334947	2.74128	0	1.46885	0.403571
1	5.06292	5.05529	1.64958	3.89802	0.811314	2.9544	3.95679	2.21054	1.1776	0.810141	0.744952	1.22939	1.95841	0.470734	2.80339	0.0567873	4.06813	0.233201	0.0420136	1.28481	0	58.1425	0	4.99822	0.34625	2.90028	5.65248	0.211175	0.482649	3.35436	8.86236	8.33814	0.754405	0.484506	0	4.60597	0.0120796	0	0.346594	0.519599	1.18792	0	0.295245	0	0.698621	1.76314	2.44292	1.15917	0.182198
2	5.67482	6.54755	1.54235	3.94484	0.826818	3.00734	3.96195	2.27405	1.17327	1.27465	0.855719	0.926536	2.70527	0.120157	4.40203	0.0692282	5.7702	0.530486	0.113404	1.20284	0	46.1672	0	5.03969	0.0835697	2.11666	4.92719	0	0.537551	3.92863	9.01134	7.26435	0.903347	0.0829591	0	2.57933	1.47693	0	0.795877	0.974974	0.126542	0	0.625508	0	0.355933	2.28557	3.06799	0.98514	0.178274
3	5.82794	6.5854	1.79058	4.24939	0.927086	2.78407	3.77207	2.02064	1.3411	1.07822	1.09604	1.24558	2.48394	0.185279	1.18642	0.00317517	6.98182	0.431363	0.06969	1.25968	0	36.9595	0	4.98202	0.471241	3.45875	5.03395	0	0.592647	4.50058	8.74615	6.94338	0.681966	0.478455	0	2.53362	2.829	0	1.21495	1.74387	0.690594	0.0955102	0.903111	0.203452	0.364536	2.50073	2.11891	0.828263	0.31673
4	4.64569	5.28919	1.55812	3.59354	0.816488	2.97086	3.5138	2.19162	1.06385	0.6978	1.09737	0.479363	1.26266	0.14327	2.50899	0.00623803	5.84822	0.207731	0.0316962	0.939977	0	26.9294	0	4.59191	0.145607	2.53485	5.05704	0	0.390996	2.02731	7.73139	6.98118	1.27415	0	0	6.1895	1.94126	0	0.32514	0.618711	0.00899126	0.111897	0.850656	0	0.311229	2.16319	1.70814	0.602833	0.138264
5	5.52209	7.70351	1.85676	4.55942	0.851429	3.60257	4.52891	2.18422	1.16948	1.14756	1.29179	1.04245	2.15159	0.153848	2.38359	0.0166092	4.26986	0.513803	0.0830746	0.616697	0	29.3516	0	4.80296	0.47332	3.89196	5.655	1.25981	0.332269	4.05737	7.98722	6.83698	1.5567	0.00678441	0	6.96277	0.94952	0.728528	1.20363	0.432115	0	0.282628	0.572856	0.444182	0.67054	2.97253	6.98159	1.47013	0.251941
6	5.91209	8.65544	2.42636	4.18147	1.01596	3.3461	4.86473	2.61151	1.27601	0.952066	1.10787	1.2748	2.15106	0.133344	1.62693	0.0848106	7.58135	0.393474	0.0233428	1.5923	0.0233428	36.5576	0	4.8763	1.17315	0.847055	5.32624	0	0.280561	1.58409	8.3388	7.42382	1.4674	0.304955	0	5.46841	1.01574	0	0.910501	0.823001	0.117948	0.629912	0.516858	0	1.222	2.56945	3.0336	1.09131	0.516725
7	5.06759	6.50525	2.24851	4.13837	0.912935	3.52781	4.11286	2.53604	1.04724	1.16398	0.95368	1.2501	2.43355	0.174554	0.762518	0.0357189	7.29501	0.356214	0.280277	1.88234	0	40.196	0	4.85877	1.17411	2.56499	5.39686	0	0.421066	3.63013	8.91617	6.84501	0.733409	0.0405913	0	9.75874	4.21477	0	1.30686	0.988409	0.27331	0	0.546907	0.472507	0.52478	2.04029	3.34003	0.816951	0.494535
8	6.0481	7.02982	2.18549	4.81593	0.917741	4.32525	5.1289	2.46591	1.11461	1.14459	1.71337	0.931358	2.3375	0.0408707	1.61446	0.0365543	10.2937	0.362907	0.0252718	2.00876	0.216793	23.7685	0	5.14875	0.272995	4.79638	5.63532	0.16081	0.469278	2.2844	9.37704	7.61427	1.87021	0.110645	0	5.86375	1.85272	0	1.69422	0.698801	0.440692	0.0593861	1.01683	0.0125382	1.35354	2.71626	6.16928	1.13785	0.344288
9	6.30695	6.93103	2.8311	4.59581	0.894343	3.99573	4.87479	2.3445	1.51344	1.2806	1.31149	0.472202	1.95702	0.136798	1.77482	0.0174194	8.75586	0.519281	0.116809	0.660447	0	45.8555	0	5.4337	0.147265	6.55085	5.75854	0	0.273949	2.44649	8.45562	9.85255	0.566271	0	0	10.6477	2.01476	0	1.47405	0.428051	0.475826	0.698683	0.861088	0.0297272	0.672379	2.58913	8.27935	1.27581	0.133741
10	6.01929	6.61858	3.35676	5.09238	0.917066	5.03985	5.42616	1.61436	1.45042	1.27804	1.27916	1.3384	3.38499	0.329412	1.48787	0.0233513	10.6153	0.622666	0.952828	2.19909	0	133.746	0	5.95507	0.530684	13.917	6.41496	0.113731	0.356118	4.04566	11.643	9.60445	1.34847	0.0701122	0	10.6656	2.92468	0	1.54097	0.170189	0.0566551	0.348745	0.438716	0.853676	2.14153	3.04154	11.6491	1.01389	0.296022
	Food and Drink											Alcohol and Tobacco				Clothing						Housing costs									Energy					Household Goods												Healthcare
CP	1.1.1	1.1.2	1.1.3	1.1.4	1.1.5	1.1.6	1.1.7	1.1.8	1.1.9	1.2.1	1.2.2	2.1.1	2.1.2	2.1.3	2.2.1	3.1.1	3.1.2	3.1.3	3.1.4	3.2.1	3.2.2	4.1.1	4.1.2	4.2.1	4.3.1	4.3.2	4.4.1	4.4.2	4.4.3	4.4.4	4.5.1	4.5.2	4.5.3	4.5.4	4.5.5	5.1.1	5.1.2	5.1.3	5.2.1	5.3.1	5.3.2	5.3.3	5.4.1	5.5.1	5.5.2	5.6.1	5.6.2	6.1.1	6.1.2
MIS	6.02299	12.6826	6.39841	6.45554	1.53431	14.6657	8.74068	1.0528	2.91356	2.48918	2.07295	0	3.85871	1.92935	0	0.0868076	10.1862	0.752025	0.204273	4.13545	0.0818831	72.8875	0	0	0.785938	0.794124	7.18805	0.100353	0.375223	1.21689	14.2697	11.1142	1.96597	0.632829	0	9.86394	0.0318706	0	2.18313	1.56166	0.294803	0.0519273	1.01189	0.0159353	0.358544	2.74884	0	2.36911	0.329457
1	9.09437	12.8641	3.42351	7.39889	2.01124	5.66562	7.87566	3.84246	2.19991	1.70552	2.13855	2.18512	3.08941	0.947557	3.38978	0.0213103	7.74323	0.505802	0.0247143	1.60985	0.118334	80.7772	0	5.99133	1.40022	3.58687	7.80649	0.265185	0.369447	1.20231	12.1445	9.76009	2.14577	0.240694	0	8.36955	1.59908	0	1.26896	1.55417	0.221869	0.452115	0.936183	0.565018	2.09709	4.15036	0.878448	1.98542	0.100116
2	10.3183	14.0548	3.32319	7.10607	1.76235	5.65074	7.62773	4.02967	2.21717	1.9686	2.16038	2.47304	3.24913	1.14067	2.21912	0.0563307	7.45788	0.621087	0.0990591	2.26233	0.0119867	31.2857	0	5.70026	1.36273	4.02455	7.07723	0	0.396617	1.69184	10.2168	9.10285	1.40752	0.566379	0	12.7702	3.40005	0	1.4455	4.07592	0.309787	1.30317	1.3074	0.42046	1.5428	4.41746	1.23544	2.16006	0.235805
3	9.7867	13.0517	3.02326	7.0129	1.65888	5.3352	7.31456	3.96095	2.05582	1.81308	2.20782	1.7713	3.97109	1.15104	3.64067	0.102443	11.4695	0.555091	0.107318	1.67184	0.117724	51.6455	0	5.71966	1.91909	4.84741	6.93718	0.12195	0.357633	0.780244	10.1164	8.89993	1.99664	0.482752	0	9.66188	2.72611	0	2.53848	1.34453	0.251886	0.43209	1.29413	0.809142	1.98805	4.28984	1.61565	1.75113	0.237672
4	10.271	13.7038	3.55409	7.10778	1.86238	5.56721	7.67944	4.8266	2.24896	1.84466	2.32581	2.4509	4.47673	1.2763	1.61035	0.00449631	10.5327	0.672644	0.0423169	2.51662	0.0347162	32.438	0	5.94629	0.898925	6.61137	7.42589	0.0471287	0.358642	1.08749	11.4706	10.5001	1.14711	0.69587	0	14.1469	4.09972	0	1.47817	2.94012	0.611519	0.852408	1.67691	0.79021	2.84526	4.31685	1.59398	1.76624	0.202245
5	10.2072	13.98	3.85119	7.65139	1.92417	6.06098	8.55756	4.61052	2.53686	1.91087	2.79371	3.33821	7.47307	1.89143	3.12668	0.0278413	13.4186	1.24923	0.240801	3.25771	0	60.7076	0	6.13469	1.39614	6.40444	7.08154	0.216188	0.435139	2.09853	11.5252	9.75767	1.48261	0.391369	0	15.8411	2.98913	0	2.22661	3.07771	0.38996	0.631698	1.27694	0.528507	1.97716	4.3558	3.81314	1.74559	0.396787
6	10.4604	15.1538	4.47734	7.89933	1.97401	6.56304	8.91829	4.88745	2.48801	1.78328	2.65279	3.82907	6.26009	2.25795	2.24377	0.0676547	18.3837	1.26873	0.23084	3.51581	0.0194851	72.6409	0	6.33831	2.58536	6.80077	8.19478	0.10848	0.408202	1.42683	12.1184	11.3693	1.45717	0.3389	0	21.5965	2.47645	0	2.84844	7.23722	0.490596	0.895431	2.08335	0.824022	2.79665	4.89454	3.34699	2.30354	0.414561
7	10.4878	14.3844	4.12909	8.17202	1.7347	6.95691	9.09711	4.28139	2.66348	1.99031	2.64706	3.03996	6.56152	1.94961	1.69804	0.253444	12.0765	0.927612	0.242149	3.193	0.130425	123.147	0	6.62483	2.45786	9.67051	8.17168	0.176548	0.570648	1.23454	12.3487	10.5971	1.85309	1.38764	0	21.3256	5.27376	0	3.05561	1.73512	0.476305	0.250575	1.85962	0.600345	2.3788	4.9851	3.42074	2.66682	0.362253
8	10.828	14.2659	4.74981	8.40383	1.94776	7.69442	9.60927	4.20804	2.9028	2.19521	2.60076	3.01143	9.67967	2.06093	1.85648	0.039105	18.9799	1.14128	0.363791	4.7055	0	145.969	0	6.92177	2.4333	11.5194	7.64584	0.0233869	0.567935	1.38928	12.7071	12.4797	1.37469	1.19887	0	13.2596	5.8109	0	2.87149	2.71576	0.351745	0.139979	2.07333	1.55999	2.59199	4.87746	3.50642	2.63688	0.358526
9	11.0738	17.5248	5.48391	9.40221	2.19068	8.8776	10.8355	5.11358	3.21367	2.54944	3.41357	3.5439	11.23	1.86128	2.46142	0.0499016	18.3302	1.5547	0.356568	5.44518	0.136968	167.175	0	7.41802	2.81342	12.879	8.97213	0.0137263	0.291321	0.981368	13.5409	13.1389	3.81259	0.157566	0	19.1754	2.67964	0	2.3533	5.81538	0.698776	1.49924	2.95806	1.2207	3.75394	5.65162	5.9798	2.3885	0.268572
10	12.0323	17.1964	6.79086	11.0167	2.33411	10.8061	12.4407	5.23557	3.25903	2.766	2.97298	3.07926	13.9307	1.53734	0.852713	0.562236	20.6413	1.76854	0.493353	4.8942	0.0851178	221.022	0	8.21023	1.32369	17.1355	9.8756	0.108976	0.287858	1.22163	16.2106	14.8158	2.854	0.827948	0	27.2224	8.65887	0	4.72967	5.80897	1.64351	0.897749	2.8879	1.49955	4.24152	5.65	14.594	2.25126	0.434844
	Food and Drink											Alcohol and Tobacco				Clothing						Housing costs									Energy					Household Goods												Healthcare
_3A	1.1.1	1.1.2	1.1.3	1.1.4	1.1.5	1.1.6	1.1.7	1.1.8	1.1.9	1.2.1	1.2.2	2.1.1	2.1.2	2.1.3	2.2.1	3.1.1	3.1.2	3.1.3	3.1.4	3.2.1	3.2.2	4.1.1	4.1.2	4.2.1	4.3.1	4.3.2	4.4.1	4.4.2	4.4.3	4.4.4	4.5.1	4.5.2	4.5.3	4.5.4	4.5.5	5.1.1	5.1.2	5.1.3	5.2.1	5.3.1	5.3.2	5.3.3	5.4.1	5.5.1	5.5.2	5.6.1	5.6.2	6.1.1	6.1.2
MIS	15.173	19.0544	5.61223	6.33097	1.72941	9.7208	16.7129	0.592557	4.77274	2.07601	7.2029	1.41461	6.38048	3.12577	0	0.0732753	23.272	1.12241	0.27018	6.81379	0.0332537	87.8591	0	0	0.691804	0.691804	5.36148	0.0141208	0.263475	0.207645	16.3367	13.0118	2.13054	0.538567	0	4.64984	0.203387	0	1.75333	0.08416	0.617173	0.0529752	1.34656	0.224427	0.263	2.83689	0	5.45238	0.411657
1	13.1201	15.3613	2.81778	7.85459	1.46246	4.27324	10.0582	5.40693	2.88891	1.78232	5.354	3.87028	3.27411	2.75387	10.0335	0	15.2375	0.614812	0.308878	3.07541	0.0426469	77.1744	0	5.95226	2.27903	5.51478	7.53994	0	0.544936	1.09815	10.3688	10.0342	0.911159	0.35089	0	9.35326	1.07834	0	1.32679	0.958233	0.304849	0.581333	1.09737	0.428591	1.58054	4.55196	0.556454	1.79314	0.203283
2	13.9625	17.0041	3.54002	8.71337	1.5823	5.89436	10.5658	4.71428	2.90376	2.23983	4.45585	1.75584	4.87568	1.4523	6.81723	0.227875	18.1346	1.11277	0.15668	5.41304	0	86.9378	0	6.28966	4.56166	3.14236	8.39626	0.033035	0.436744	0.437904	10.6051	8.25522	1.4696	0.81264	0	9.35762	2.70066	0	2.4041	0.136253	0.356149	0.0523111	2.46733	0.451071	1.84577	5.8681	0.86744	1.47951	0.30459
3	15.2107	18.1011	4.1065	8.88038	1.79479	6.77517	11.2482	5.9321	3.60869	1.64814	5.46992	4.25948	5.90248	1.91632	11.4743	0.0657811	17.3296	0.361169	0.736436	6.12994	0.0168774	97.1051	0	6.0687	2.18821	5.23467	9.56187	0	0.370109	0.0917597	11.4438	8.34268	1.76272	0.197311	0	11.0334	3.09184	0	1.23551	0.93378	0.58492	0	1.37457	1.44761	2.97998	5.61464	0.608541	3.32875	0.179261
4	14.0208	18.5994	2.60771	8.33065	2.23288	5.2107	10.1392	4.89978	3.05583	2.03377	5.40159	1.97964	4.27808	3.18689	6.38166	0.0772171	21.4295	1.12559	0.106358	6.43988	0	144.789	0	5.8815	1.21517	2.04674	8.80756	0	0.207162	0.0868787	12.5385	10.466	0.950979	0.108599	0	15.4605	1.48684	0	1.7738	3.28666	0.424473	0.0786997	1.75149	0.586777	2.12074	5.30601	1.93198	2.39542	0.0520271
5	13.6875	17.837	3.79825	8.98752	2.21898	6.55907	11.8208	5.9535	3.1918	1.95656	5.2271	2.95713	6.54677	2.88484	5.21593	0.0202042	25.8429	1.31221	0.0829607	6.34935	0.195541	104.537	0	6.17629	3.93371	8.41401	9.17334	0.0128071	0.176616	0.341335	12.4857	10.8082	1.73128	0.806972	0	16.613	2.4853	0	1.86445	15.3703	1.17851	1.32422	2.82304	0.132223	3.08563	6.47819	0.810739	1.95405	0.0524119
6	14.5521	23.4331	3.51082	8.35876	1.85944	6.35114	11.4566	5.42104	3.84674	2.3245	5.13692	1.46929	7.90987	3.20142	8.54294	0.0143059	30.9849	1.29693	0.182532	8.37687	0	139.436	0	6.10606	0.797261	4.01737	9.64841	0	0.289454	0.0633503	14.5563	12.2838	1.24107	0.239869	0	17.8153	8.05839	0	3.81526	11.3699	0.374732	0.317217	2.06131	0	1.07089	4.86948	2.45107	3.032	0.123081
7	14.3087	21.4628	3.78461	9.07025	1.48851	7.0205	12.4785	5.59993	3.52215	2.2301	5.63797	4.43871	8.67187	2.66375	5.603	0.117041	26.0891	1.19811	0.366175	9.03551	0.0138953	180.955	0	6.69828	2.18679	3.04028	8.78811	0.126201	0.322569	0.0545218	13.842	11.2385	3.30006	0.807057	0	19.5118	2.31834	0	3.37863	4.97087	0.442554	0	2.26856	0.117309	2.29265	5.65621	1.30257	3.72445	0.39656
8	15.4386	20.8793	4.2183	9.48743	2.04224	7.07342	13.2587	6.31519	4.33505	2.4017	5.46141	3.71506	10.9068	4.7138	7.17252	0.170033	30.556	1.81489	0.40308	8.56356	0	192.246	0	6.30678	3.18264	2.56433	9.01827	0	0.259954	0.0674231	13.4437	9.55733	1.32312	0.382127	0	8.3544	1.61022	0	2.3066	8.90484	0.833418	2.23484	4.12086	0	5.0984	6.13224	1.18861	2.83323	0.383125
9	14.2808	20.265	4.78265	9.30224	1.86384	7.7164	13.6352	6.21012	4.39913	2.36211	6.09853	4.84954	9.17483	3.79508	5.24218	0.0421664	35.7667	2.03166	0.2421	13.1087	0	175.495	0	6.76415	2.26599	4.26272	10.0081	0	0.370193	0.290818	13.3881	14.1972	0.564038	0.476036	0	24.0052	4.04867	0	3.26865	4.82123	1.34497	0	2.93686	0.334758	3.4265	6.21861	3.76711	3.89696	0.221035
10	14.1854	20.2588	5.22068	8.58775	2.27816	7.21287	14.0002	5.65693	3.64771	2.75243	4.77295	4.42035	14.6298	4.87635	4.17762	0.048561	27.6707	1.14231	0.723127	5.92847	0.0871749	162.697	0	7.11577	1.11944	12.9102	9.40869	0	0.247529	0.0184124	15.3975	13.5801	4.54405	0.322803	0	52.8495	10.0569	0	3.82581	4.41393	0	0.039704	2.74088	1.3557	2.64602	5.98263	6.58705	3.08294	0.161797
	Food and Drink											Alcohol and Tobacco				Clothing						Housing costs									Energy					Household Goods												Healthcare
_4A	1.1.1	1.1.2	1.1.3	1.1.4	1.1.5	1.1.6	1.1.7	1.1.8	1.1.9	1.2.1	1.2.2	2.1.1	2.1.2	2.1.3	2.2.1	3.1.1	3.1.2	3.1.3	3.1.4	3.2.1	3.2.2	4.1.1	4.1.2	4.2.1	4.3.1	4.3.2	4.4.1	4.4.2	4.4.3	4.4.4	4.5.1	4.5.2	4.5.3	4.5.4	4.5.5	5.1.1	5.1.2	5.1.3	5.2.1	5.3.1	5.3.2	5.3.3	5.4.1	5.5.1	5.5.2	5.6.1	5.6.2	6.1.1	6.1.2
MIS	19.3033	24.1052	6.5659	7.62808	2.23748	9.03926	21.5395	0.66369	5.59858	2.28199	9.77493	1.7921	8.11346	3.4862	0	0.0226823	29.7834	1.19083	0.357068	8.63206	0.024444	91.4276	0	0	0.657309	0.657309	5.09415	0.0281674	0.2503	0.197358	17.8774	15.1405	1.82822	0.182949	0	4.49129	0.226564	0	1.91246	0.0799636	0.5864	0.0612179	1.49265	0.213236	0.306527	2.80539	0	7.85897	0.463954
1	13.7198	15.2852	2.66506	9.22207	2.16654	4.78814	10.3765	5.04729	2.84532	1.58122	5.89435	1.09249	2.90756	1.50974	3.99347	0	14.2486	1.04116	0	6.01886	0	70.4267	0	6.11134	0.478932	1.05951	8.2717	0	0.271268	0	10.739	9.09948	0	0	0	3.86148	3.98311	0	1.14765	0.182036	0	0	1.31108	0	1.86409	5.33629	2.42126	2.51657	0.286282
2	15.2088	19.6	3.26286	8.31714	1.66703	6.53652	9.64593	4.84993	2.94336	1.58438	5.88818	1.6143	2.41667	2.21708	10.3589	0.228112	14.0292	1.36649	0	4.48048	0	157.493	0	6.28237	3.43037	0.400138	8.5779	0	0.592039	0	9.57003	11.0459	0.660974	0.834569	0	13.2632	0.054256	0	1.44732	0	0.0689946	0	1.99257	0.0188616	2.11453	5.36861	0.657498	0.725717	0.117433
3	17.6462	23.4156	4.17324	11.6958	2.26661	7.22293	12.1226	6.72159	4.88304	3.0885	6.63722	3.02739	8.54096	3.13475	16.4186	0	30.2372	1.2497	2.08506	4.15365	0	152.927	0	6.19734	2.97907	1.32199	9.67049	0	0.128904	0.176784	11.847	7.87792	6.4077	0.168223	0	15.8297	5.68929	0	2.78722	14.2851	1.86122	3.2599	3.85976	5.57837	1.49648	5.77519	1.91747	2.30308	0.172834
4	20.2979	23.3152	5.27616	9.86703	2.738	7.93812	14.4865	7.57973	4.5418	2.37028	8.27771	3.54292	7.71304	2.80484	2.92512	0.017774	34.8182	3.00243	0.15822	11.7435	0.261696	184.447	0	6.08368	2.17717	0.893055	10.0608	0	0.499352	0.0112727	16.4479	12.9636	2.23769	0	0	13.6626	0.00781757	0	2.80016	1.50295	0.646685	0	2.95941	0	1.68477	7.90715	4.07176	4.23063	0.141336
5	19.1752	25.7119	4.76369	12.3547	2.79404	7.26842	14.8923	8.01986	5.55745	2.89206	6.92597	3.09733	5.8771	3.57354	6.96331	0	20.0143	0.72142	0	9.57386	0	183.4	0	6.35244	4.01275	8.78386	10.2856	0	0.29887	0.00179028	13.5222	12.3896	1.34043	0	0	44.7359	8.5141	0	5.61737	4.03395	1.55031	0	3.20272	2.40867	3.08949	6.69037	0.667423	3.58439	0.165841
6	17.5681	22.1702	3.58187	9.64539	2.43884	6.95645	12.3243	7.11205	3.91691	1.83621	7.04586	4.15297	6.86675	7.22922	9.17235	0	43.926	1.43394	0.0285065	7.86136	0	167.319	0	6.03278	5.41742	4.00577	9.72902	0.357344	0.318608	0.0652494	12.289	10.5694	0	0.164234	0	24.695	1.65171	0	2.50151	3.32188	0.612397	0	3.35041	0	1.39346	6.84149	0.896681	3.47825	0.0861521
7	15.2254	22.3306	3.73002	8.7192	1.62457	7.58966	11.4351	5.70033	3.22885	1.91301	5.08306	2.60456	8.89327	3.12536	9.32984	0	22.2085	0.776905	0.0474136	12.5212	0	124.844	0	5.9948	0.710823	1.05565	8.87295	0	0	0.0853652	15.3279	11.561	0	0	0	17.7207	0	0	1.89074	0.804998	0	2.35982	3.37327	0.464747	0.736057	5.05322	0.817895	2.32249	0.300544
8	17.343	24.1197	4.16883	10.1712	2.10401	6.75428	15.7148	6.09797	4.48869	1.27535	5.64337	1.69784	5.4103	3.10926	5.81871	0	59.0349	0.998185	0	17.5656	0	208.009	0	6.59341	3.23229	6.81602	9.88147	0	0.652098	0.121993	13.5301	14.4204	0	0	0	15.1914	0.0958414	0	2.26735	8.10407	0.273249	0	2.63961	0	2.5561	6.37854	1.32668	4.48706	0.162258
9	14.4072	20.6917	4.53286	8.06142	2.07026	6.51982	13.1474	5.30656	4.41653	1.54073	4.93119	4.8686	7.8068	3.68033	4.47615	0	43.5065	1.69217	0.185398	10.0468	0	137.072	0	6.67784	1.74791	8.28248	9.88283	0	0.227243	0.453538	13.6656	13.0404	1.81882	0.235935	0	22.8277	8.9819	0	2.34845	21.8015	0	0	6.99034	0.157501	3.07735	5.54758	4.62228	4.53032	0.0743962
	Food and Drink											Alcohol and Tobacco				Clothing						Housing costs									Energy					Household Goods												Healthcare
SWM	1.1.1	1.1.2	1.1.3	1.1.4	1.1.5	1.1.6	1.1.7	1.1.8	1.1.9	1.2.1	1.2.2	2.1.1	2.1.2	2.1.3	2.2.1	3.1.1	3.1.2	3.1.3	3.1.4	3.2.1	3.2.2	4.1.1	4.1.2	4.2.1	4.3.1	4.3.2	4.4.1	4.4.2	4.4.3	4.4.4	4.5.1	4.5.2	4.5.3	4.5.4	4.5.5	5.1.1	5.1.2	5.1.3	5.2.1	5.3.1	5.3.2	5.3.3	5.4.1	5.5.1	5.5.2	5.6.1	5.6.2	6.1.1	6.1.2
MIS	6.05172	8.72963	3.99925	3.70855	0.695904	12.5967	6.58906	0.440445	3.72617	1.79702	1.61203	0.573358	2.45021	3.38864	0	0.00186193	10.6659	0.565007	0.105979	2.35257	0.0117135	86.4847	0	0	0.841188	0.841188	6.51921	0	0.394635	2.0817	13.8358	12.2028	0.952321	0.146162	0	5.46629	0.162027	0	1.50089	0.102333	0.750443	0.121127	1.09155	0.272888	0.179083	3.1638	0	2.87528	0.224613
1	4.42311	5.99841	1.16553	3.03982	0.664474	1.7591	2.9772	1.43059	0.986838	0.768316	1.38307	1.4502	2.35837	1.91503	4.41564	0	3.73227	0.225728	0.352959	1.79774	0.0832838	55.6037	0	4.48041	0.761737	2.4681	5.17739	0	0.601252	1.03859	5.66876	4.86308	0.730033	0.0289427	0	5.62859	0.132524	0	0.361789	0.151375	0.0680611	0.268426	0.461082	0	0.536203	1.38535	0.51353	1.02007	0.0420359
2	4.19738	5.43763	0.922737	3.21841	0.623326	1.61949	3.09988	1.27054	0.890415	0.901143	1.54868	1.35677	1.32094	2.54838	6.43392	0	1.71275	0.0411562	0.0544354	0.48956	0	28.5894	0	4.00549	0.415396	0.4855	5.23286	0	0.564014	0.740017	4.04114	3.38575	0.571519	0	0	5.88853	0.395724	0	0.511625	0	0.103967	0.280874	0.410978	0.146076	0.753398	1.37611	0.0160413	0.316921	0.0360672
3	5.16063	7.14617	1.47292	3.48889	0.656905	1.75294	4.12671	2.0883	1.30203	0.87477	1.67876	1.44878	2.13688	2.12595	7.60426	0	2.50755	0.237853	0.0171894	1.8006	0.0196368	44.4823	0	4.0197	1.30282	0.589844	5.24862	0	0.364773	0.993881	4.87231	3.9129	0.22886	0	0	3.26826	1.91673	0	1.17311	0.420509	0.13272	0	1.1206	0	0.881354	1.34312	0.437778	0.534633	0.0165618
4	5.49349	7.2946	1.33636	3.33115	0.481218	1.52903	3.43766	1.59361	1.33882	0.818637	2.19064	1.3143	1.80052	2.45921	4.82216	0	3.55816	0.056322	0.0621829	0.919574	0	61.9095	0	4.12612	0.387329	1.01309	6.07908	0	0.294883	1.03367	6.25087	4.14701	0.257385	0.0592063	0	7.72908	1.40662	0	0.212197	0.247915	0	0.0599193	0.363817	0.313721	0.89689	1.46683	0.346219	0.407313	0
5	5.32886	7.56122	1.02134	3.69138	0.574289	1.79209	3.54041	1.80197	1.37269	0.677115	2.24707	1.35343	2.27151	2.19572	5.56647	0	7.06923	0.0895562	0	3.07284	0	80.2018	0	4.21202	2.14299	1.92685	5.39309	0	0.317583	0.461095	6.90972	4.84958	0.0649758	0.113815	0	13.9379	1.65647	0	0.718045	0.52997	0.0343447	0	0.523683	1.04441	1.9829	1.55964	0.533778	0.459486	0.155238
6	6.28842	8.20488	1.15109	3.71348	0.907811	2.48386	4.21549	2.19901	1.3756	0.647168	2.36342	1.09564	3.12522	1.65146	3.50622	0	6.87041	0.103285	0	2.43425	0	85.7434	0	4.4236	1.94983	0.680352	5.70141	0	0.34479	1.36698	7.21588	5.31162	0.195472	0.185526	0	8.24718	1.9486	0	0.261927	0.111799	0.143995	0	0.47833	0.473168	1.84041	1.74885	0.0519287	0.816518	0.119251
7	6.37473	7.71161	0.98845	3.39318	0.550951	2.38447	4.12274	1.78891	1.33305	0.719686	2.04183	0.786662	3.1404	2.43599	3.35824	0	4.63103	0.639667	0	2.5357	0	105.116	0	4.46008	0.261799	1.76792	5.53228	0	0.287214	2.17168	7.59019	4.98936	0.633193	0.15802	0	10.0632	1.97584	0	2.29862	1.33504	0.435659	0	0.860383	0	0.491426	1.79847	1.75185	0.580612	0.0654934
8	6.60682	8.42149	1.77716	3.53602	0.488997	1.9733	4.08018	2.07173	1.39367	0.764177	2.18609	1.47288	3.58895	2.07725	2.70642	0	4.94545	0.231039	0.0259607	2.47199	0	123.436	0	4.95652	3.35646	3.54623	6.09394	0	0.274285	2.27076	7.25511	6.41963	0.266024	0.0616321	0	13.7823	1.42809	0	0.602726	4.12964	0.35995	0.104249	0.752916	0.212175	1.96709	1.91392	0.364977	0.607131	0.064158
9	6.09876	7.51656	1.75844	3.57819	0.812685	2.95564	4.17066	1.80782	1.8556	0.922053	2.37259	1.60693	2.72824	1.494	2.99199	0.0094063	6.43359	0.566642	0.112438	2.21398	0	156.335	0	5.24112	2.41214	5.90231	6.19523	0	0.442532	3.39615	9.11561	6.10914	0.516003	0.0128806	0	12.5921	0.850733	0	1.47383	5.56367	0.485013	0	1.52451	0.220118	3.24086	2.33309	3.34992	1.56074	0.0396759
10	6.28285	7.89704	2.34936	4.56464	0.735539	4.10665	5.64756	1.85498	1.93347	1.07151	2.19316	2.02923	4.55321	1.73493	2.17623	0	12.4259	0.662171	0.440785	2.9085	0	216.606	0.245463	5.42081	1.13571	11.5493	6.14693	0	0.482388	7.4589	9.0896	7.79793	0.579046	0	0	31.8326	6.2684	0	1.63538	0.187725	0.0902437	1.34743	1.60093	0.185884	2.15223	2.78232	3.8444	1.28293	0.0543499
	Food and Drink											Alcohol and Tobacco				Clothing						Housing costs									Energy					Household Goods												Healthcare
SWF	1.1.1	1.1.2	1.1.3	1.1.4	1.1.5	1.1.6	1.1.7	1.1.8	1.1.9	1.2.1	1.2.2	2.1.1	2.1.2	2.1.3	2.2.1	3.1.1	3.1.2	3.1.3	3.1.4	3.2.1	3.2.2	4.1.1	4.1.2	4.2.1	4.3.1	4.3.2	4.4.1	4.4.2	4.4.3	4.4.4	4.5.1	4.5.2	4.5.3	4.5.4	4.5.5	5.1.1	5.1.2	5.1.3	5.2.1	5.3.1	5.3.2	5.3.3	5.4.1	5.5.1	5.5.2	5.6.1	5.6.2	6.1.1	6.1.2
MIS	5.83124	6.88986	3.33466	3.4317	0.467558	12.0506	5.08138	0.485201	2.43483	1.66733	0.899828	0.573358	2.56667	1.57002	0	0.185086	7.95867	0.457526	0.0969498	3.17085	0.0932172	86.4847	0	0	0.841188	0.841188	6.51921	0.0250756	0.496883	1.71673	13.8358	11.3533	1.6436	0.304372	0	5.46629	0.162027	0	1.50089	0.102333	0.750443	0.05654	1.09155	0.272888	0.170555	3.17233	0	2.6437	0.276987
1	5.05405	5.49388	1.46258	3.50308	0.740436	2.78905	4.17319	1.93572	1.25245	0.967831	1.52582	0.743143	3.23714	0.465295	1.88503	0.407675	5.66931	0.441462	0.0959182	2.92885	0.0269037	60.9247	0	4.7338	0.579483	2.30754	5.04037	0	0.426124	2.11237	6.48577	5.80416	1.49139	0.0817161	0	9.91292	2.77122	0	0.821935	0.0445981	0	0.568014	1.28043	0	0.870113	1.76335	2.13678	0.626295	0.117999
2	4.98301	5.25849	1.31228	3.46664	0.798335	2.524	3.84713	2.37212	0.948068	1.06726	1.21523	0.592006	1.99834	0.805649	3.6209	0.144432	4.60168	0.434655	0.0220747	1.22012	0.122606	38.3451	0	4.81507	0.40873	1.91984	5.58157	0	0.593949	0.217934	5.86268	4.65459	0.532844	0.697445	0	2.37466	1.67423	0	0.32253	0.928311	0.0754942	0.0321174	0.823827	0	0.3661	1.88735	0.394587	0.63141	0.0897612
3	5.70126	7.06934	1.36216	4.08223	0.765991	2.30011	4.5089	2.58801	1.05537	1.05603	2.00426	1.26222	3.03431	0.629607	4.28414	0.941792	7.69355	0.530217	0.0248133	0.69651	0	46.1831	0	4.59689	1.0048	2.62985	6.09796	0	0.538747	0.0725779	5.79299	4.70457	0.220475	0.0516013	0	5.17169	4.35083	0	1.05414	2.22754	0	0.0163085	1.06627	0.0464314	0.5914	2.50962	0.432794	1.02671	0.098548
4	5.65684	7.0621	1.02496	3.7202	0.879403	2.31988	4.57513	2.98385	1.25899	0.80868	2.06798	0.977598	2.35674	0.326777	3.68002	0.0874201	5.52626	0.293938	0.0261882	1.15337	0	61.1386	0	4.54251	0.229224	2.90886	5.59184	0	0.432845	1.4959	6.1639	4.60469	0.613232	0.0315546	0	9.56822	1.97614	0	0.990777	0.0360982	0.085617	0	1.04059	0	0.883116	2.95998	0.748564	1.6013	0.196098
5	5.26346	6.65359	1.21761	3.59574	0.785923	2.57354	4.63966	2.2989	1.19176	0.812627	2.03713	1.88337	2.31705	0.374582	3.5186	0	6.8587	0.789403	0.0963906	1.84285	0.0345043	63.4492	0	4.63483	0.879323	2.63932	5.67682	0	0.809848	1.0674	8.01143	5.6291	0.520145	0.351682	0	7.91894	2.19191	0	0.9826	1.28069	0.517574	0.420609	0.638693	0	0.838806	2.31243	0.467309	0.801762	0.0671844
6	5.91225	6.94841	1.72167	3.99046	0.830757	3.01596	5.4517	2.01943	1.51805	0.931614	1.83686	1.70965	3.40886	0.54613	2.91514	0.193974	8.59555	0.30815	0.0770735	3.20919	0	92.273	0	4.56584	1.62816	5.89309	5.66045	0	0.545035	0.868222	6.87424	4.95766	0.543632	0.12763	0	14.4871	2.1295	0	1.60658	1.45187	0.154387	0	1.14823	0.134908	0.850993	3.36571	0.395954	1.68441	0.306497
7	4.70585	5.80987	1.46005	4.03858	0.802548	3.26215	5.11279	2.06719	1.25336	0.78593	1.8615	0.902606	3.58039	0.70138	2.049	0.0448995	13.6777	0.369937	0	2.36106	0	87.8589	0.277334	4.86057	0.93937	2.39446	6.04776	0	0.445144	1.07282	7.06991	5.56738	1.31048	0.053375	0	7.93336	3.58337	0	0.840227	0.692269	0.101705	0	1.27335	0.0328078	0.971722	1.95049	1.16067	0.955235	0.0315603
8	5.55725	6.57981	1.70133	4.24548	0.999722	3.70201	6.69351	2.84872	1.81962	1.59209	1.72822	0.954119	3.86108	0.61499	3.2282	0.167479	11.2543	0.682146	0.0806471	1.77598	0.110438	79.705	0	4.6704	0.896982	4.73612	5.38043	0.252762	0.561068	1.5352	6.6931	5.18003	1.36128	0	0	9.36277	5.75207	0	0.935581	2.6022	0.239826	0.0578475	1.45603	0.122985	0.959288	2.72881	0.819477	1.14416	0.0716678
9	5.61672	6.05903	2.90062	4.62142	0.807648	4.51696	6.24666	2.2138	1.91287	1.09265	1.67068	1.08655	3.84972	0.518588	1.20049	0.149576	17.8058	0.589492	0.50722	3.9358	0	129.732	0	4.89678	1.15029	9.83103	5.42943	0	0.463407	3.70956	9.19836	6.90588	0.719702	0.0674626	0	16.8715	2.74451	0	1.1442	0.623883	0.699514	0	0.605151	0.093739	0.772154	3.04394	0.729214	1.19091	0.039726
10	6.36665	6.10776	2.22575	4.70558	0.784807	5.12898	6.99702	2.64406	1.57216	1.07619	2.11988	1.1705	5.41475	1.27337	0.892194	0.182533	17.8998	1.2843	0.0467962	4.16743	0	193.45	0	5.14327	0.875371	12.4053	6.34179	0	0.190141	5.0963	9.07249	8.34736	0.849812	0.0504408	0	26.4198	3.72194	0	1.32466	3.48136	1.1913	0	1.61614	0	1.66678	3.724	3.23495	1.72484	0.172809
[truncated: 63 more columns]

## Sheet: Figure 4
	Household bucket consumption relative to JRF by scenario
Bucket Index	Baseline	MIS	Elim poverty	Consumption Corridor
_4A_0	-427.142	0	0	0
_4A_1	-375.207	0	0	0
_3A_0	-355.403	0	0	0
C3_5	-334.716	0	0	0
C3_6	-316.481	0	0	0
LP2_2	-312.932	0	0	0
LP2_3	-289.608	0	0	0
C3_9	-282.939	0	0	0
C3_4	-280.896	0	0	0
C3_1	-279.68	0	0	0
C3_8	-278.227	0	0	0
C2_2	-269.339	0	0	0
LP2_1	-264.038	0	0	0
C3_15	-259.542	0	0	0
C3_2	-253.493	0	0	0
C3_3	-252.304	0	0	0
_4A_3	-250.503	0	0	0
C2_9	-249.644	0	0	0
SWM_8	-247.676	0	0	0
C2_1	-240.931	0	0	0
LP2_8	-238.95	0	0	0
LP2_0	-236.786	0	0	0
C3_7	-232.919	0	0	0
LP2_7	-228.518	0	0	0
C0_17	-227.891	0	0	0
_3A_8	-226.811	0	0	0
C3_10	-226.599	0	0	0
LP1_2	-225.006	0	0	0
C0_4	-224.898	0	0	0
C3_12	-224.837	0	0	0
_3A_5	-219.315	0	0	0
C0_11	-218.828	0	0	0
SWM_11	-217.278	0	0	0
_3A_3	-215.729	0	0	0
LP2_6	-215.663	0	0	0
_4A_7	-213.771	0	0	0
_3A_2	-213.45	0	0	0
C0_13	-212.895	0	0	0
LP1_4	-212.841	0	0	0
C1_2	-211.493	0	0	0
LP2_4	-208.14	0	0	0
C0_8	-207.055	0	0	0
LP2_5	-206.659	0	0	0
C2_3	-206.5	0	0	0
C0_15	-205.889	0	0	0
C0_18	-202.169	0	0	0
_3A_1	-199.873	0	0	0
C2_7	-198.933	0	0	0
_3A_4	-197.437	0	0	0
SWM_14	-196.944	0	0	0
_3A_17	-195.87	0	0	0
SWM_10	-194.593	0	0	0
C0_6	-194.428	0	0	0
C2_12	-191.672	0	0	0
C1_4	-190.034	0	0	0
_3A_6	-188.143	0	0	0
C3_11	-186.076	0	0	0
SWF_8	-184.247	0	0	0
_4A_2	-183.573	0	0	0
C0_38	-182.595	0	0	0
C0_21	-181.986	0	0	0
LP1_7	-180.193	0	0	0
_3A_10	-179.953	0	0	0
LP1_6	-179.003	0	0	0
C3_0	-177.875	0	0	0
LP2_9	-177.869	0	0	0
C0_3	-176.111	0	0	0
_3A_13	-176.066	0	0	0
C1_1	-171.19	0	0	0
C1_6	-170.309	0	0	0
SWM_5	-170.266	0	0	0
C3_14	-170.085	0	0	0
SWM_7	-169.921	0	0	0
SWM_21	-167.83	0	0	0
SWM_4	-167.498	0	0	0
LP1_1	-166.567	0	0	0
C0_41	-165.529	0	0	0
C0_27	-165.323	0	0	0
C2_13	-165.022	0	0	0
C0_10	-164.255	0	0	0
_4A_20	-163.916	0	0	0
C0_19	-163.406	0	0	0
_3A_20	-162.233	0	0	0
SWF_20	-160.842	0	0	0
C2_8	-158.473	0	0	0
C0_16	-158.472	0	0	0
SWM_23	-157.98	0	0	0
C0_7	-157.584	0	0	0
C2_4	-157.292	0	0	0
LP1_3	-156.905	0	0	0
C0_31	-156.782	0	0	0
C1_8	-155.863	0	0	0
_4A_15	-155.405	0	0	0
LP2_10	-154.597	0	0	0
SWM_13	-152.945	0	0	0
SWF_5	-152.091	0	0	0
C2_6	-150.519	0	0	0
FP_10	-148.997	0	0	0
_3A_19	-148.867	0	0	0
LP1_8	-148.42	0	0	0
_3A_12	-148.355	0	0	0
FP_32	-148.207	0	0	0
FP_57	-146.766	0	0	0
LP1_5	-146.309	0	0	0
C1_12	-146.208	0	0	0
SWM_3	-145.478	0	0	0
SWM_22	-145.092	0	0	0
LP2_11	-144.894	0	0	0
C2_14	-144.871	0	0	0
LP1_11	-144.62	0	0	0
SWM_27	-144.461	0	0	0
FP_36	-142.805	0	0	0
SWF_4	-142.711	0	0	0
LP1_10	-142.565	0	0	0
MP_16	-142.182	0	0	0
C2_20	-141.883	0	0	0
SWM_19	-141.855	0	0	0
C3_13	-141.028	0	0	0
FP_34	-139.977	0	0	0
SWM_30	-139.782	0	0	0
SWM_6	-139.757	0	0	0
FP_8	-139.7	0	0	0
CP_3	-139.157	0	0	0
LP1_0	-139.148	0	0	0
FP_3	-138.771	0	0	0
FP_31	-137.071	0	0	0
FP_5	-136.8	0	0	0
C1_11	-136.577	0	0	0
MP_11	-136.19	0	0	0
SWF_15	-135.764	0	0	0
SWF_14	-135.134	0	0	0
CP_7	-134.855	0	0	0
FP_40	-134.256	0	0	0
CP_13	-134.16	0	0	0
SWM_9	-133.773	0	0	0
SWM_16	-132.903	0	0	0
FP_2	-132.762	0	0	0
C0_12	-132.76	0	0	0
SWF_12	-132.007	0	0	0
C2_17	-131.983	0	0	0
_3A_28	-131.618	0	0	0
MP_7	-131.279	0	0	0
MP_8	-131.257	0	0	0
SWF_6	-130.808	0	0	0
SWF_13	-129.675	0	0	0
SWF_7	-129.475	0	0	0
LP2_16	-128.887	0	0	0
FP_37	-127.826	0	0	0
C0_5	-127.423	0	0	0
C0_34	-127.3	0	0	0
MP_17	-126.987	0	0	0
SWF_9	-126.747	0	0	0
FP_11	-126.74	0	0	0
MP_13	-126.567	0	0	0
FP_39	-126.239	0	0	0
_4A_16	-125.429	0	0	0
_3A_11	-124.919	0	0	0
FP_6	-123.26	0	0	0
LP2_14	-122.366	0	0	0
FP_67	-122.211	0	0	0
CP_21	-121.591	0	0	0
SWM_15	-121.563	0	0	0
FP_27	-121.204	0	0	0
FP_4	-121.044	0	0	0
C1_14	-120.862	0	0	0
C2_27	-120.398	0	0	0
_3A_9	-120.289	0	0	0
MP_15	-120.286	0	0	0
FP_29	-119.898	0	0	0
CP_16	-119.848	0	0	0
MP_22	-119.671	0	0	0
CP_14	-119.521	0	0	0
SWF_11	-119.294	0	0	0
C1_13	-119.233	0	0	0
FP_41	-119.199	0	0	0
CP_0	-118.925	0	0	0
CP_11	-118.757	0	0	0
C1_3	-118.568	0	0	0
FP_42	-118.414	0	0	0
FP_28	-117.926	0	0	0
FP_13	-117.546	0	0	0
SWM_32	-117.399	0	0	0
SWM_12	-116.921	0	0	0
C0_55	-116.819	0	0	0
MP_19	-115.183	0	0	0
FP_17	-115.167	0	0	0
MP_1	-115.141	0	0	0
CP_20	-115.036	0	0	0
FP_12	-114.968	0	0	0
_4A_10	-114.493	0	0	0
MP_6	-114.292	0	0	0
LP2_13	-114.251	0	0	0
MP_3	-113.829	0	0	0
SWM_28	-113.606	0	0	0
MP_2	-113.396	0	0	0
FP_30	-113.268	0	0	0
SWF_16	-113.056	0	0	0
C2_18	-112.879	0	0	0
C1_16	-112.55	0	0	0
SWM_40	-112.521	0	0	0
C2_22	-112.327	0	0	0
SWM_20	-112.212	0	0	0
SWF_25	-112.203	0	0	0
C0_20	-112.013	0	0	0
LP2_12	-111.526	0	0	0
C2_34	-111.392	0	0	0
_3A_25	-110.93	0	0	0
LP1_13	-110.804	0	0	0
FP_56	-110.638	0	0	0
SWF_30	-110.62	0	0	0
MP_14	-110.46	0	0	0
LP2_17	-110.442	0	0	0
SWM_26	-109.513	0	0	0
C0_40	-109.189	0	0	0
C0_9	-109.172	0	0	0
SWF_3	-109.042	0	0	0
C2_38	-109.034	0	0	0
C3_16	-108.427	0	0	0
C0_24	-108.392	0	0	0
_3A_7	-108.355	0	0	0
MP_21	-107.941	0	0	0
C0_32	-105.827	0	0	0
_4A_12	-105.603	0	0	0
CP_41	-105.377	0	0	0
SWM_25	-105.182	0	0	0
SWM_43	-104.393	0	0	0
LP1_9	-104.35	0	0	0
MP_0	-104.35	0	0	0
CP_2	-104.026	0	0	0
CP_29	-104.026	0	0	0
SWF_10	-103.927	0	0	0
C2_25	-103.357	0	0	0
SWF_2	-103.351	0	0	0
CP_53	-103.248	0	0	0
LP1_14	-103.042	0	0	0
C0_33	-102.33	0	0	0
FP_43	-102.132	0	0	0
MP_5	-101.909	0	0	0
FP_21	-101.651	0	0	0
_3A_18	-101.567	0	0	0
CP_18	-101.273	0	0	0
MP_18	-101.262	0	0	0
FP_19	-101.064	0	0	0
C2_11	-101.056	0	0	0
CP_28	-100.797	0	0	0
SWM_42	-100.42	0	0	0
MP_9	-100.381	0	0	0
CP_30	-99.6323	0	0	0
FP_24	-99.1729	0	0	0
_3A_21	-98.9084	0	0	0
_4A_13	-98.8212	0	0	0
SWM_33	-98.4843	0	0	0
CP_12	-97.5241	0	0	0
FP_7	-97.4625	0	0	0
C1_9	-97.3924	0	0	0
C1_21	-97.3867	0	0	0
FP_53	-97.3294	0	0	0
FP_64	-97.1232	0	0	0
SWM_35	-96.4421	0	0	0
FP_33	-95.9871	0	0	0
C1_7	-95.8937	0	0	0
MP_30	-95.8347	0	0	0
FP_69	-95.747	0	0	0
FP_9	-95.3873	0	0	0
C1_19	-95.2736	0	0	0
CP_42	-95.0805	0	0	0
CP_40	-95.0095	0	0	0
CP_15	-95.0023	0	0	0
C0_25	-94.5097	0	0	0
CP_17	-94.4194	0	0	0
SWM_38	-94.2346	0	0	0
CP_27	-94.1555	0	0	0
_4A_6	-93.4799	0	0	0
CP_1	-93.1269	0	0	0
FP_22	-92.9179	0	0	0
FP_18	-92.8263	0	0	0
CP_9	-92.1042	0	0	0
C0_14	-92.032	0	0	0
FP_25	-91.7018	0	0	0
FP_47	-91.5131	0	0	0
C2_16	-90.7217	0	0	0
FP_59	-90.2172	0	0	0
C1_0	-89.98	0	0	0
FP_16	-89.8235	0	0	0
CP_23	-89.5383	0	0	0
FP_70	-89.2912	0	0	0
C2_28	-89.2836	0	0	0
FP_66	-89.058	0	0	0
CP_25	-88.9724	0	0	0
C0_51	-88.8291	0	0	0
LP2_15	-88.1187	0	0	0
CP_34	-88.1085	0	0	0
CP_8	-87.671	0	0	0
CP_6	-87.4354	0	0	0
FP_65	-87.2317	0	0	0
SWF_26	-87.0784	0	0	0
CP_26	-86.2955	0	0	0
SWM_29	-85.5514	0	0	0
FP_52	-85.4101	0	0	0
SWF_32	-84.6541	0	0	0
C2_35	-84.0598	0	0	0
C2_36	-83.2524	0	0	0
FP_44	-83.2427	0	0	0
C2_45	-83.0203	0	0	0
SWF_18	-82.4924	0	0	0
MP_10	-82.2626	0	0	0
C2_15	-82.1669	0	0	0
SWF_27	-82.1586	0	0	0
CP_48	-81.5583	0	0	0
SWF_19	-81.4762	0	0	0
FP_50	-80.5435	0	0	0
FP_23	-80.5137	0	0	0
CP_32	-80.415	0	0	0
SWM_45	-80.3867	0	0	0
SWM_2	-80.1079	0	0	0
C2_40	-79.5942	0	0	0
LP1_18	-79.2474	0	0	0
C1_26	-79.219	0	0	0
C1_31	-78.7134	0	0	0
FP_54	-78.315	0	0	0
C0_35	-78.276	0	0	0
FP_55	-77.6925	0	0	0
MP_25	-77.3593	0	0	0
MP_28	-77.2905	0	0	0
C0_29	-77.1856	0	0	0
MP_23	-76.939	0	0	0
C1_22	-76.8964	0	0	0
CP_56	-76.6302	0	0	0
SWF_24	-76.0232	0	0	0
FP_0	-75.5349	0	0	0
C0_37	-75.5028	0	0	0
SWM_24	-75.3218	0	0	0
LP2_18	-75.1138	0	0	0
C1_36	-74.7793	0	0	0
C0_45	-74.7664	0	0	0
C1_17	-74.6103	0	0	0
FP_48	-74.2728	0	0	0
FP_62	-73.4945	0	0	0
CP_33	-73.3963	0	0	0
C0_54	-73.1959	0	0	0
MP_29	-73.1159	0	0	0
SWF_21	-72.4353	0	0	0
CP_4	-71.5094	0	0	0
C0_84	-71.454	0	0	0
MP_4	-71.3361	0	0	0
_3A_26	-71.278	0	0	0
C0_70	-70.8198	0	0	0
MP_12	-70.8198	0	0	0
FP_1	-70.6573	0	0	0
_4A_14	-70.5638	0	0	0
CP_31	-70.4702	0	0	0
C0_36	-70.0187	0	0	0
CP_52	-69.9443	0	0	0
SWF_17	-69.7617	0	0	0
_3A_38	-69.7528	0	0	0
C1_24	-69.0712	0	0	0
FP_71	-68.7172	0	0	0
FP_80	-68.5469	0	0	0
CP_24	-67.7988	0	0	0
C0_61	-67.6195	0	0	0
C0_59	-67.4845	0	0	0
C3_20	-67.4558	0	0	0
C3_18	-67.3921	0	0	0
C0_53	-66.6571	0	0	0
CP_45	-66.526	0	0	0
CP_43	-66.4778	0	0	0
_4A_8	-64.8971	0	0	0
C2_5	-63.7886	0	0	0
C1_5	-63.5114	0	0	0
C0_2	-63.1882	0	0	0
C0_30	-62.8318	0	0	0
FP_58	-62.5665	0	0	0
SWM_39	-62.4665	0	0	0
SWM_17	-62.1033	0	0	0
SWM_36	-61.8985	0	0	0
SWF_33	-61.2272	0	0	0
CP_47	-61.1009	0	0	0
_3A_29	-60.4772	0	0	0
MP_31	-60.3383	0	0	0
C2_21	-59.6055	0	0	0
FP_15	-59.3216	0	0	0
FP_14	-58.7132	0	0	0
LP1_17	-58.6625	0	0	0
LP1_12	-58.3218	0	0	0
C2_31	-58.1545	0	0	0
SWM_0	-57.9713	0	0	0
C0_52	-57.9571	0	0	0
SWM_50	-57.9217	0	0	0
C0_50	-57.742	0	0	0
MP_20	-56.646	0	0	0
C0_57	-55.8263	0	0	0
C2_10	-55.7743	0	0	0
FP_26	-55.5291	0	0	0
C1_25	-54.9436	0	0	0
SWM_18	-54.2919	0	0	0
MP_33	-54.2123	0	0	0
C0_26	-54.209	0	0	0
FP_51	-52.1393	0	0	0
CP_44	-51.986	0	0	0
_4A_4	-51.942	0	0	0
CP_54	-51.9112	0	0	0
_3A_14	-51.6766	0	0	0
C1_27	-51.5915	0	0	0
CP_55	-51.5355	0	0	0
SWM_31	-51.2129	0	0	0
SWF_23	-51.1978	0	0	0
SWF_39	-50.9137	0	0	0
_3A_24	-50.8553	0	0	0
CP_35	-50.6636	0	0	0
C0_63	-50.4136	0	0	0
C0_28	-50.0231	0	0	0
CP_46	-48.824	0	0	0
C2_26	-48.7795	0	0	0
C0_68	-48.2091	0	0	0
C0_66	-47.8304	0	0	0
C2_43	-47.734	0	0	0
FP_35	-47.2101	0	0	0
C2_48	-46.9611	0	0	0
MP_26	-46.2701	0	0	0
CP_37	-46.2509	0	0	0
FP_77	-45.7059	0	0	0
CP_39	-45.3386	0	0	0
CP_70	-44.8325	0	0	0
_3A_16	-44.6422	0	0	0
C0_22	-43.8862	0	0	0
CP_5	-43.634	0	0	0
C0_69	-43.3971	0	0	0
_3A_15	-43.2209	0	0	0
SWM_41	-43.1765	0	0	0
SWM_62	-42.4027	0	0	0
SWM_51	-42.0617	0	0	0
C2_53	-41.8424	0	0	0
FP_63	-41.742	0	0	0
CP_10	-41.0234	0	0	0
FP_46	-40.9389	0	0	0
C1_10	-40.873	0	0	0
CP_50	-40.8412	0	0	0
MP_34	-40.2058	0	0	0
C2_30	-39.5192	0	0	0
SWF_22	-39.1625	0	0	0
FP_78	-38.995	0	0	0
CP_64	-38.7364	0	0	0
LP1_19	-38.0468	0	0	0
SWM_52	-37.9535	0	0	0
FP_60	-37.8781	0	0	0
C3_17	-37.5978	0	0	0
C0_62	-37.2404	0	0	0
SWF_28	-36.9668	0	0	0
C0_42	-36.8466	0	0	0
CP_90	-36.2049	0	0	0
SWF_35	-35.8987	0	0	0
SWM_44	-35.3028	0	0	0
CP_65	-35.0992	0	0	0
C0_39	-35.0461	0	0	0
C2_24	-35.0458	0	0	0
FP_73	-34.7786	0	0	0
LP1_15	-34.758	0	0	0
CP_38	-33.9136	0	0	0
MP_27	-33.0848	0	0	0
C2_33	-33.0497	0	0	0
C1_23	-32.5982	0	0	0
C2_19	-32.3978	0	0	0
C0_81	-32.3419	0	0	0
FP_74	-32.1762	0	0	0
_3A_39	-31.9939	0	0	0
SWM_53	-31.9416	0	0	0
CP_76	-31.4451	0	0	0
SWF_41	-31.0014	0	0	0
MP_43	-30.1628	0	0	0
FP_45	-29.5922	0	0	0
SWF_37	-28.3773	0	0	0
SWF_50	-28.3652	0	0	0
FP_61	-27.8659	0	0	0
C1_28	-27.7417	0	0	0
MP_36	-26.2147	0	0	0
FP_79	-25.9357	0	0	0
C0_44	-25.8462	0	0	0
CP_68	-25.7559	0	0	0
C1_30	-25.5851	0	0	0
SWM_48	-25.0166	0	0	0
SWM_60	-24.5407	0	0	0
LP2_19	-23.9947	0	0	0
CP_59	-22.516	0	0	0
SWM_55	-22.2272	0	0	0
C1_32	-21.98	0	0	0
_3A_43	-21.8192	0	0	0
MP_32	-21.7676	0	0	0
C0_105	-20.9031	0	0	0
C2_23	-20.4006	0	0	0
SWF_46	-20.2146	0	0	0
SWF_38	-20.0682	0	0	0
SWF_45	-20.0154	0	0	0
C0_49	-19.5961	0	0	0
C0_87	-19.5845	0	0	0
_3A_31	-18.9546	0	0	0
SWF_40	-18.7797	0	0	0
C0_99	-18.4966	0	0	0
C0_86	-18.424	0	0	0
C2_60	-18.3353	0	0	0
SWF_0	-18.2722	0	0	0
C0_71	-18.1945	0	0	0
CP_36	-17.9851	0	0	0
FP_49	-17.7796	0	0	0
FP_83	-17.317	0	0	0
C1_42	-17.1703	0	0	0
SWM_37	-16.8171	0	0	0
C0_23	-16.4596	0	0	0
C0_64	-16.1681	0	0	0
_3A_27	-15.8608	0	0	0
_3A_33	-15.5299	0	0	0
C2_55	-15.5097	0	0	0
SWM_63	-15.0718	0	0	0
C2_42	-14.6592	0	0	0
C2_51	-14.4695	0	0	0
FP_81	-14.0612	0	0	0
FP_20	-13.6013	0	0	0
SWM_1	-13.1928	0	0	0
_4A_5	-12.9786	0	0	0
SWF_29	-12.7683	0	0	0
FP_91	-12.3682	0	0	0
C1_20	-11.9423	0	0	0
C1_15	-11.2722	0	0	0
SWM_57	-11.1901	0	0	0
C0_60	-10.6846	0	0	0
SWM_49	-10.2819	0	0	0
SWF_34	-9.80107	0	0	0
C0_127	-9.73308	0	0	0
SWM_34	-8.05239	0	0	0
C1_35	-7.8077	0	0	0
CP_63	-7.72903	0	0	0
_3A_22	-7.46017	0	0	0
SWM_69	-7.17773	0	0	0
C0_114	-7.1442	0	0	0
C2_50	-7.08951	0	0	0
C0_48	-7.05956	0	0	0
CP_82	-6.54787	0	0	0
SWM_59	-6.26868	0	0	0
LP1_16	-6.2181	0	0	0
C0_47	-6.11558	0	0	0
C0_89	-5.47087	0	0	0
C1_34	-5.37156	0	0	0
C2_37	-5.00822	0	0	0
C0_43	-4.7942	0	0	0
SWF_51	-4.67384	0	0	0
SWM_65	-4.40369	0	0	0
C0_82	-4.37175	0	0	0
C0_119	-3.11456	0	0	0
C0_106	-1.33886	0	0	0
MP_24	-1.30631	0	0	0
C1_29	-0.567768	0	0	0
SWF_36	0.481123	0	0.481123	0.481123
FP_38	0.494885	0	0.494885	0.494885
C0_73	0.800672	0	0.800672	0.800672
FP_88	2.78763	0	2.78763	2.78763
SWF_31	4.64682	0	4.64682	4.64682
C2_29	4.84773	0	4.84773	4.84773
CP_78	4.87296	0	4.87296	4.87296
C1_37	5.22321	0	5.22321	5.22321
C2_39	5.6545	0	5.6545	5.6545
C0_160	5.66147	0	5.66147	5.66147
C2_47	6.56535	0	6.56535	6.56535
SWM_56	7.01755	0	7.01755	7.01755
C1_38	7.36609	0	7.36609	7.36609
SWF_42	7.82796	0	7.82796	7.82796
FP_85	8.11952	0	8.11952	8.11952
C2_56	8.14199	0	8.14199	8.14199
SWF_44	8.40418	0	8.40418	8.40418
MP_44	8.48297	0	8.48297	8.48297
SWM_64	8.82028	0	8.82028	8.82028
FP_86	11.0578	0	11.0578	11.0578
C0_92	11.0869	0	11.0869	11.0869
C2_52	11.7601	0	11.7601	11.7601
CP_62	11.7634	0	11.7634	11.7634
CP_91	11.8232	0	11.8232	11.8232
C2_32	12.2777	0	12.2777	12.2777
C2_69	12.4155	0	12.4155	12.4155
C0_91	12.6518	0	12.6518	12.6518
SWM_61	12.8884	0	12.8884	12.8884
CP_73	13.0825	0	13.0825	13.0825
C1_50	13.6315	0	13.6315	13.6315
SWF_49	14.1002	0	14.1002	14.1002
C1_39	14.5488	0	14.5488	14.5488
C1_60	14.8148	0	14.8148	14.8148
MP_40	14.9544	0	14.9544	14.9544
C0_74	15.5918	0	15.5918	15.5918
C0_165	15.7579	0	15.7579	15.7579
CP_49	15.8066	0	15.8066	15.8066
C2_44	15.8411	0	15.8411	15.8411
_3A_37	16.0849	0	16.0849	16.0849
C0_108	16.1682	0	16.1682	16.1682
CP_77	16.773	0	16.773	16.773
C0_112	17.1562	0	17.1562	17.1562
_3A_48	17.2194	0	17.2194	17.2194
C2_64	17.5459	0	17.5459	17.5459
C0_110	17.9267	0	17.9267	17.9267
C0_141	18.1411	0	18.1411	18.1411
SWF_47	18.3605	0	18.3605	18.3605
MP_38	18.6848	0	18.6848	18.6848
C0_100	19.0579	0	19.0579	19.0579
C1_49	19.2947	0	19.2947	19.2947
_3A_35	21.4112	0	21.4112	21.4112
C1_18	21.6083	0	21.6083	21.6083
C2_41	22.0709	0	22.0709	22.0709
SWM_46	22.8626	0	22.8626	22.8626
C0_117	24.0064	0	24.0064	24.0064
C0_128	24.1641	0	24.1641	24.1641
C0_125	24.202	0	24.202	24.202
FP_82	24.2379	0	24.2379	24.2379
FP_75	24.6452	0	24.6452	24.6452
CP_95	25.057	0	25.057	25.057
FP_93	26.1242	0	26.1242	25.9906
C1_40	26.2026	0	26.2026	25.9906
CP_19	26.3134	0	26.3134	25.9906
C0_181	26.4296	0	26.4296	25.9906
LP1_21	28.8175	0	28.8175	25.9906
C0_97	28.959	0	28.959	25.9906
FP_84	29.7915	0	29.7915	25.9906
_3A_34	30.5737	0	30.5737	25.9906
CP_92	30.8134	0	30.8134	25.9906
_3A_60	31.4859	0	31.4859	25.9906
SWM_58	31.6376	0	31.6376	25.9906
_4A_22	32.1156	0	32.1156	25.9906
FP_90	32.3256	0	32.3256	25.9906
C0_102	33.8264	0	33.8264	25.9906
CP_80	34.3139	0	34.3139	25.9906
C0_1	34.3185	0	34.3185	25.9906
CP_96	34.9525	0	34.9525	25.9906
_3A_46	34.9942	0	34.9942	25.9906
CP_98	35.0691	0	35.0691	25.9906
C0_156	36.2906	0	36.2906	25.9906
C1_48	36.7115	0	36.7115	25.9906
C2_66	37.0108	0	37.0108	25.9906
C0_134	37.1141	0	37.1141	25.9906
CP_60	38.2083	0	38.2083	25.9906
SWF_48	38.2214	0	38.2214	25.9906
_4A_11	38.7452	0	38.7452	25.9906
C0_88	38.95	0	38.95	25.9906
C1_70	38.9863	0	38.9863	25.9906
MP_37	39.352	0	39.352	25.9906
CP_67	39.5963	0	39.5963	25.9906
C2_70	39.815	0	39.815	25.9906
C0_109	39.8602	0	39.8602	25.9906
C0_96	40.3723	0	40.3723	25.9906
LP1_20	40.791	0	40.791	25.9906
CP_110	40.8741	0	40.8741	25.9906
FP_68	41.0519	0	41.0519	25.9906
C0_83	41.3469	0	41.3469	25.9906
C0_142	41.5577	0	41.5577	25.9906
SWM_47	42.5206	0	42.5206	25.9906
CP_100	42.7272	0	42.7272	25.9906
LP2_20	42.7787	0	42.7787	25.9906
C2_58	43.1242	0	43.1242	25.9906
C0_146	43.2701	0	43.2701	25.9906
_4A_9	43.5946	0	43.5946	25.9906
MP_39	44.9961	0	44.9961	25.9906
CP_89	45.0219	0	45.0219	25.9906
C0_85	45.7228	0	45.7228	25.9906
MP_42	46.0592	0	46.0592	25.9906
C0_155	46.4397	0	46.4397	25.9906
SWF_43	47.0308	0	47.0308	25.9906
C1_56	47.9788	0	47.9788	25.9906
C0_56	48.2826	0	48.2826	25.9906
SWM_73	48.5916	0	48.5916	25.9906
SWF_54	48.6686	0	48.6686	25.9906
C0_118	49.3259	0	49.3259	25.9906
SWM_77	49.518	0	49.518	25.9906
C1_47	51.0681	0	51.0681	25.9906
C3_19	51.4453	0	51.4453	25.9906
C0_120	51.4608	0	51.4608	25.9906
LP1_22	52.3612	0	52.3612	25.9906
CP_61	52.727	0	52.727	25.9906
CP_83	53.3376	0	53.3376	25.9906
C0_122	53.4889	0	53.4889	25.9906
CP_57	53.8971	0	53.8971	25.9906
C0_107	54.5185	0	54.5185	25.9906
C2_65	55.6344	0	55.6344	25.9906
C0_65	55.6796	0	55.6796	25.9906
C0_78	55.707	0	55.707	25.9906
C0_79	55.9433	0	55.9433	25.9906
C0_144	56.202	0	56.202	25.9906
_3A_51	56.7179	0	56.7179	25.9906
C0_138	57.6404	0	57.6404	25.9906
SWM_66	57.6659	0	57.6659	25.9906
C0_76	57.8056	0	57.8056	25.9906
C0_162	58.2671	0	58.2671	25.9906
SWF_52	58.3604	0	58.3604	25.9906
CP_113	59.4893	0	59.4893	25.9906
CP_72	59.4928	0	59.4928	25.9906
_3A_40	59.7755	0	59.7755	25.9906
C0_94	60.362	0	60.362	25.9906
CP_71	60.9294	0	60.9294	25.9906
C1_52	61.5091	0	61.5091	25.9906
C0_136	61.8792	0	61.8792	25.9906
C1_43	61.8916	0	61.8916	25.9906
SWM_54	62.3769	0	62.3769	25.9906
C0_139	62.3977	0	62.3977	25.9906
CP_58	62.4764	0	62.4764	25.9906
C0_77	62.5042	0	62.5042	25.9906
C0_147	63.3033	0	63.3033	25.9906
C0_131	63.7884	0	63.7884	25.9906
C0_150	64.2242	0	64.2242	25.9906
SWF_53	64.3091	0	64.3091	25.9906
C1_53	64.854	0	64.854	25.9906
C1_55	67.0581	0	67.0581	25.9906
C0_58	67.3934	0	67.3934	25.9906
C0_0	67.9982	0	67.9982	25.9906
C1_33	68.0662	0	68.0662	25.9906
SWM_68	68.4625	0	68.4625	25.9906
C0_101	68.7497	0	68.7497	25.9906
CP_101	69.0483	0	69.0483	25.9906
C2_54	69.1082	0	69.1082	25.9906
CP_51	69.7611	0	69.7611	25.9906
_3A_42	70.7737	0	70.7737	25.9906
CP_107	70.7961	0	70.7961	25.9906
CP_69	71.0291	0	71.0291	25.9906
SWM_78	71.1259	0	71.1259	25.9906
C0_151	71.1719	0	71.1719	25.9906
SWF_1	71.6539	0	71.6539	25.9906
C2_63	72.5019	0	72.5019	25.9906
C0_149	73.2935	0	73.2935	25.9906
CP_86	73.793	0	73.793	25.9906
CP_84	74.1576	0	74.1576	25.9906
CP_22	74.2344	0	74.2344	25.9906
_3A_57	74.9526	0	74.9526	25.9906
C0_72	75.1405	0	75.1405	25.9906
C2_76	75.1454	0	75.1454	25.9906
_3A_23	75.2261	0	75.2261	25.9906
C0_148	75.3478	0	75.3478	25.9906
FP_87	76.7697	0	76.7697	25.9906
C0_123	76.8046	0	76.8046	25.9906
C2_73	77.7359	0	77.7359	25.9906
CP_85	78.4924	0	78.4924	25.9906
C1_59	78.5083	0	78.5083	25.9906
C0_168	79.2274	0	79.2274	25.9906
C0_98	79.238	0	79.238	25.9906
C2_59	79.8741	0	79.8741	25.9906
C0_75	80.1427	0	80.1427	25.9906
CP_93	80.1633	0	80.1633	25.9906
SWM_72	80.4189	0	80.4189	25.9906
_3A_47	81.1327	0	81.1327	25.9906
C0_170	81.5123	0	81.5123	25.9906
C0_129	81.9964	0	81.9964	25.9906
C0_104	82.0279	0	82.0279	25.9906
SWM_70	84.7788	0	84.7788	25.9906
MP_35	85.3093	0	85.3093	25.9906
C0_115	86.1448	0	86.1448	25.9906
C0_46	86.5706	0	86.5706	25.9906
CP_102	86.7745	0	86.7745	25.9906
C1_41	88.0368	0	88.0368	25.9906
C1_46	88.331	0	88.331	25.9906
_3A_52	88.4032	0	88.4032	25.9906
C0_80	88.4326	0	88.4326	25.9906
SWM_79	89.0616	0	89.0616	25.9906
CP_87	89.5587	0	89.5587	25.9906
CP_79	89.7386	0	89.7386	25.9906
CP_97	90.774	0	90.774	25.9906
C2_49	90.8541	0	90.8541	25.9906
C0_135	91.3131	0	91.3131	25.9906
C0_113	91.6174	0	91.6174	25.9906
SWM_81	91.7518	0	91.7518	25.9906
C2_46	91.8487	0	91.8487	25.9906
C0_132	92.9558	0	92.9558	25.9906
C1_67	93.3696	0	93.3696	25.9906
_3A_44	94.7777	0	94.7777	25.9906
_3A_32	95.5234	0	95.5234	25.9906
FP_89	95.8214	0	95.8214	25.9906
_3A_30	96.2397	0	96.2397	25.9906
C0_140	97.3013	0	97.3013	25.9906
FP_76	99.3719	0	99.3719	25.9906
_3A_41	99.5519	0	99.5519	25.9906
C2_72	100.084	0	100.084	25.9906
C0_103	101.381	0	101.381	25.9906
CP_75	102.962	0	102.962	25.9906
C1_64	103.132	0	103.132	25.9906
CP_99	106.619	0	106.619	25.9906
SWM_71	106.764	0	106.764	25.9906
C1_66	107.197	0	107.197	25.9906
C0_121	109.362	0	109.362	25.9906
CP_88	109.89	0	109.89	25.9906
C0_145	110.904	0	110.904	25.9906
SWF_58	113.862	0	113.862	25.9906
SWM_75	114.697	0	114.697	25.9906
C0_90	115.14	0	115.14	25.9906
_3A_49	115.222	0	115.222	25.9906
C0_124	115.443	0	115.443	25.9906
C0_126	116.295	0	116.295	25.9906
CP_66	118.575	0	118.575	25.9906
C0_153	119.739	0	119.739	25.9906
CP_111	120.285	0	120.285	25.9906
CP_106	120.585	0	120.585	25.9906
SWF_55	121.456	0	121.456	25.9906
C1_44	121.737	0	121.737	25.9906
MP_41	122.425	0	122.425	25.9906
C0_152	123.01	0	123.01	25.9906
C0_95	123.118	0	123.118	25.9906
_3A_53	123.445	0	123.445	25.9906
C0_93	124.45	0	124.45	25.9906
FP_94	126.282	0	126.282	25.9906
SWM_76	126.472	0	126.472	25.9906
C0_159	126.605	0	126.605	25.9906
C0_157	127.701	0	127.701	25.9906
CP_112	128.047	0	128.047	25.9906
SWM_67	129.017	0	129.017	25.9906
C1_68	129.354	0	129.354	25.9906
C0_111	129.903	0	129.903	25.9906
CP_104	130.211	0	130.211	25.9906
C2_62	132.041	0	132.041	25.9906
SWF_61	132.13	0	132.13	25.9906
C3_22	132.69	0	132.69	25.9906
_4A_18	133.8	0	133.8	25.9906
C0_166	136.077	0	136.077	25.9906
MP_45	137.802	0	137.802	25.9906
C0_130	138.618	0	138.618	25.9906
C0_161	139.343	0	139.343	25.9906
C0_137	139.508	0	139.508	25.9906
_3A_61	140.361	0	140.361	25.9906
C1_63	140.402	0	140.402	25.9906
_3A_62	141.654	0	141.654	25.9906
C0_116	142.482	0	142.482	25.9906
C0_158	142.56	0	142.56	25.9906
_3A_45	143.62	0	143.62	25.9906
C0_163	144.358	0	144.358	25.9906
C0_172	144.462	0	144.462	25.9906
SWM_74	145.111	0	145.111	25.9906
C2_61	145.184	0	145.184	25.9906
C0_186	147.417	0	147.417	25.9906
SWF_57	150.088	0	150.088	25.9906
C2_74	150.654	0	150.654	25.9906
C0_176	150.822	0	150.822	25.9906
C1_62	150.986	0	150.986	25.9906
_3A_56	151.893	0	151.893	25.9906
C2_67	152.907	0	152.907	25.9906
_3A_54	154.058	0	154.058	25.9906
FP_92	154.458	0	154.458	25.9906
CP_108	157.115	0	157.115	25.9906
MP_47	159.011	0	159.011	25.9906
C0_67	159.365	0	159.365	25.9906
C1_61	159.603	0	159.603	25.9906
C1_58	159.743	0	159.743	25.9906
CP_94	159.915	0	159.915	25.9906
C0_133	163.195	0	163.195	25.9906
C1_51	165.25	0	165.25	25.9906
SWF_60	165.712	0	165.712	25.9906
C1_69	165.733	0	165.733	25.9906
CP_74	166.101	0	166.101	25.9906
_3A_50	166.21	0	166.21	25.9906
CP_81	166.273	0	166.273	25.9906
C0_179	166.481	0	166.481	25.9906
C2_0	169.291	0	169.291	25.9906
C0_154	169.837	0	169.837	25.9906
C0_169	171.499	0	171.499	25.9906
CP_132	173.024	0	173.024	25.9906
C0_187	173.489	0	173.489	25.9906
CP_116	173.938	0	173.938	25.9906
C0_196	175.235	0	175.235	25.9906
C0_207	175.37	0	175.37	25.9906
CP_109	175.851	0	175.851	25.9906
CP_115	175.904	0	175.904	25.9906
CP_117	178.753	0	178.753	25.9906
C1_45	179.879	0	179.879	25.9906
SWM_80	183.989	0	183.989	25.9906
C0_164	184.161	0	184.161	25.9906
LP2_21	185.537	0	185.537	25.9906
C0_195	187.361	0	187.361	25.9906
C0_183	187.781	0	187.781	25.9906
SWF_56	188.939	0	188.939	25.9906
C2_57	189.729	0	189.729	25.9906
C0_174	189.793	0	189.793	25.9906
C2_80	190.565	0	190.565	25.9906
CP_105	190.921	0	190.921	25.9906
CP_120	191.028	0	191.028	25.9906
C0_185	197.639	0	197.639	25.9906
C1_74	198.625	0	198.625	25.9906
C0_180	198.644	0	198.644	25.9906
_4A_17	199.144	0	199.144	25.9906
LP1_23	200.981	0	200.981	25.9906
C0_177	201.607	0	201.607	25.9906
CP_135	201.937	0	201.937	25.9906
C0_198	202.225	0	202.225	25.9906
C1_81	202.307	0	202.307	25.9906
C2_71	202.323	0	202.323	25.9906
_3A_58	202.878	0	202.878	25.9906
CP_118	203.716	0	203.716	25.9906
C1_54	204.314	0	204.314	25.9906
C0_191	204.514	0	204.514	25.9906
_4A_23	208.307	0	208.307	25.9906
_3A_55	209.038	0	209.038	25.9906
C3_21	209.844	0	209.844	25.9906
C0_199	210.959	0	210.959	25.9906
_3A_36	212.751	0	212.751	25.9906
MP_48	214.349	0	214.349	25.9906
C0_175	214.807	0	214.807	25.9906
C1_57	215.669	0	215.669	25.9906
CP_119	216.601	0	216.601	25.9906
C0_192	219.894	0	219.894	25.9906
C1_72	220.583	0	220.583	25.9906
CP_129	223.865	0	223.865	25.9906
CP_134	224.067	0	224.067	25.9906
C0_184	226.453	0	226.453	25.9906
C2_68	226.768	0	226.768	25.9906
C0_182	227.123	0	227.123	25.9906
SWF_59	228.573	0	228.573	25.9906
_4A_21	230.385	0	230.385	25.9906
CP_131	230.609	0	230.609	25.9906
C2_75	233.436	0	233.436	25.9906
C0_202	237.929	0	237.929	25.9906
C2_78	239.013	0	239.013	25.9906
CP_127	239.555	0	239.555	25.9906
C0_203	240.293	0	240.293	25.9906
C0_190	241.71	0	241.71	25.9906
CP_122	243.496	0	243.496	25.9906
_3A_59	245.093	0	245.093	25.9906
CP_114	246.165	0	246.165	25.9906
C1_71	247.369	0	247.369	25.9906
C0_197	249.1	0	249.1	25.9906
CP_130	250.1	0	250.1	25.9906
FP_72	250.634	0	250.634	25.9906
MP_46	251.64	0	251.64	25.9906
C2_86	255.403	0	255.403	25.9906
CP_124	256.344	0	256.344	25.9906
SWM_82	256.487	0	256.487	25.9906
CP_128	259.299	0	259.299	25.9906
C0_171	262.276	0	262.276	25.9906
CP_103	263.233	0	263.233	25.9906
C1_77	264.06	0	264.06	25.9906
CP_125	264.416	0	264.416	25.9906
C0_208	266.545	0	266.545	25.9906
SWM_84	268.288	0	268.288	25.9906
_3A_63	268.433	0	268.433	25.9906
C0_178	270.62	0	270.62	25.9906
C0_143	273.805	0	273.805	25.9906
C2_77	275.082	0	275.082	25.9906
C0_194	278.819	0	278.819	25.9906
C0_211	286.898	0	286.898	25.9906
C3_24	289.048	0	289.048	25.9906
C0_188	295.361	0	295.361	25.9906
CP_121	302.802	0	302.802	25.9906
C2_84	305.706	0	305.706	25.9906
SWF_62	307.722	0	307.722	25.9906
C2_83	313.228	0	313.228	25.9906
SWM_83	313.513	0	313.513	25.9906
CP_123	315.379	0	315.379	25.9906
C1_78	320.873	0	320.873	25.9906
C0_173	321.074	0	321.074	25.9906
C0_189	325.533	0	325.533	25.9906
C0_201	326.179	0	326.179	25.9906
LP1_24	332.645	0	332.645	25.9906
CP_126	332.751	0	332.751	25.9906
C0_193	334.012	0	334.012	25.9906
C2_79	334.502	0	334.502	25.9906
C2_85	336.557	0	336.557	25.9906
C1_75	342.498	0	342.498	25.9906
C2_92	344.21	0	344.21	25.9906
C0_209	350.55	0	350.55	25.9906
C2_82	351.423	0	351.423	25.9906
CP_133	351.61	0	351.61	25.9906
C1_76	355.122	0	355.122	25.9906
C3_23	358.028	0	358.028	25.9906
C1_84	365.484	0	365.484	25.9906
C0_167	375.527	0	375.527	25.9906
C1_65	376.739	0	376.739	25.9906
CP_136	382.897	0	382.897	25.9906
C1_73	388.045	0	388.045	25.9906
_4A_19	414.252	0	414.252	25.9906
C2_87	416.408	0	416.408	25.9906
C0_200	417.849	0	417.849	25.9906
C1_79	429.072	0	429.072	25.9906
CP_139	432.363	0	432.363	25.9906
CP_137	432.51	0	432.51	25.9906
C2_93	437.152	0	437.152	25.9906
C2_81	440.136	0	440.136	25.9906
C0_213	449.523	0	449.523	25.9906
C0_212	449.702	0	449.702	25.9906
C2_90	462.593	0	462.593	25.9906
CP_141	463.02	0	463.02	25.9906
CP_140	463.862	0	463.862	25.9906
_3A_64	479.414	0	479.414	25.9906
C0_204	493.176	0	493.176	25.9906
C1_82	497.216	0	497.216	25.9906
C2_94	499.32	0	499.32	25.9906
CP_138	502.641	0	502.641	25.9906
C1_83	503.736	0	503.736	25.9906
CP_142	525.043	0	525.043	25.9906
C0_205	525.633	0	525.633	25.9906
C1_80	531.021	0	531.021	25.9906
C2_88	537.816	0	537.816	25.9906
C0_206	541.498	0	541.498	25.9906
CP_143	572.139	0	572.139	25.9906
C3_25	593.715	0	593.715	25.9906
C2_89	639.22	0	639.22	25.9906
C2_95	644.793	0	644.793	25.9906
C2_91	648.382	0	648.382	25.9906
C0_210	703.24	0	703.24	25.9906

## Sheet: Figure 5
	Baseline energy footprint (Mtoe)
	Food and drink	Alcohol and Tobacco	Clothing	Housing costs	Household Energy	Household goods	Healthcare	Transport	Communication	Entertainment	Education	Hospitality	Other N.E.C	Total
Baseline	5.65365	0.277445	1.17462	6.27113	31.8276	2.25477	1.41893	39.5314	2.70016	4.65322	0.921404	5.73311	3.89725	106.315
	Sectoral change in GHG emissions relative to baseline (MtCO2e)
	Food and drink	Alcohol and Tobacco	Clothing	Housing costs	Household Energy	Household goods	Healthcare	Transport	Communication	Entertainment	Education	Hospitality	Other N.E.C	Total change
MIS	-2.08313	-0.165745	-0.350125	-3.94635	1.06334	-1.22108	-0.203292	-21.0489	0.144124	1.20656	-0.916579	-3.66563	-2.09884	-33.2856
Eliminating Poverty	0.0278821	-0.0350577	0.187152	-1.23265	11.1565	-0.0225129	0.448074	1.26565	1.19577	2.64977	-0.165945	-0.208903	-0.0396252	15.2261
Consumption Corridor	-0.79314	-0.0556457	0.0650399	-1.82823	7.13599	-0.259305	0.298665	-3.54131	0.852473	2.09424	-0.295548	-0.948724	-0.547299	2.1772

## Sheet: Figure 6
	Baseline GHG emissions footprint by sector (MtCO2e)
	Food and drink	Alcohol and Tobacco	Clothing	Housing costs	Energy	Household goods	Healthcare	Transport	Communication	Entertainment	Education	Hospitality	Other N.E.C	Total
Baseline	60.3942	2.27231	9.82923	24.4109	100.461	14.9824	6.87625	175.907	15.9883	30.3936	3.76083	34.8483	16.7259	496.849
	Sectoral change in GHG emissions relative to baseline (MtCO2e)
	Food and drink	Alcohol and Tobacco	Clothing	Housing costs	Energy	Household goods	Healthcare	Transport	Communication	Entertainment	Education	Hospitality	Other N.E.C	Total change
MIS	-21.7858	-1.48311	-2.96751	-12.8814	3.79228	-8.27937	-0.851018	-128.551	1.48425	7.606	-3.74114	-22.4966	-8.2235	-198.378
Eliminating Poverty	0.635509	-0.452592	1.5432	-2.71434	35.4703	-0.250581	2.26262	-23.4565	7.71928	17.3188	-0.677327	-1.44651	0.420163	36.372
Consumption Corridor	-8.15126	-0.608505	0.52271	-5.0699	22.8112	-1.84283	1.55348	-45.437	5.64197	13.7135	-1.20632	-5.91779	-1.75064	-25.7413

## Sheet: Figure SI1
	Baseline expenditure by sector (£bn)
	Food & Drink	Alcohol	Clothing	Housing Costs	Energy	Household Goods	Healthcare	Transport	Communication	Entertainment	Education	Hospitality	Other NEC	Total
Baseline	80.2079	16.9264	28.9635	99.8227	27.6859	49.1125	9.88282	101.152	14.9357	58.141	7.70148	65.4445	54.3927	614.368
	Sectoral change in scenario expenditure relative to baseline (£bn)
	Food & Drink	Alcohol	Clothing	Housing Costs	Energy	Household Goods	Healthcare	Transport	Communication	Entertainment	Education	Hospitality	Other NEC	Total change
MIS	8.81555	-7.44331	0.764099	22.3573	14.0346	-24.6377	4.89799	-41.7317	-3.82651	53.0933	-7.66115	-26.5609	-6.34053	-14.2389
Eliminating Poverty	8.97772	-2.9888	4.65696	21.817	9.90865	-3.76727	4.46733	-3.52639	-0.77625	34.0772	-1.38704	-2.48812	5.48072	74.4517
Consumption Corridor	-3.06363	-4.17956	1.66984	11.4752	6.47059	-9.16164	3.59864	-16.3267	-2.07026	26.9594	-2.47032	-10.9183	-1.52316	0.460203

## Sheet: Figure SI3
	Food and Drink											Alcohol and Tobacco				Clothing						Housing costs									Energy					Household Goods												Healthcare
	1.1.1	1.1.2	1.1.3	1.1.4	1.1.5	1.1.6	1.1.7	1.1.8	1.1.9	1.2.1	1.2.2	2.1.1	2.1.2	2.1.3	2.2.1	3.1.1	3.1.2	3.1.3	3.1.4	3.2.1	3.2.2	4.1.1	4.1.2	4.2.1	4.3.1	4.3.2	4.4.1	4.4.2	4.4.3	4.4.4	4.5.1	4.5.2	4.5.3	4.5.4	4.5.5	5.1.1	5.1.2	5.1.3	5.2.1	5.3.1	5.3.2	5.3.3	5.4.1	5.5.1	5.5.2	5.6.1	5.6.2	6.1.1	6.1.2
C0	10.7062	13.5979	4.605	4.94611	1.17838	10.5977	11.4815	0.519419	3.89952	1.86836	4.39568	1.00669	4.50652	2.75661	0	0.115959	16.3883	0.907894	0.254814	4.84896	0.0275357	84.855	0	0	0.738472	0.738472	5.72316	0.142661	0.369303	1.29457	14.7925	12.1573	1.43945	0.611125	0	4.88116	0.179675	0	1.59461	0.0898373	0.658807	0.0542636	1.19783	0.239566	0.217107	2.90474	0	4.30183	0.481125
C1	6.74719	12.89	4.12282	7.41777	1.77166	11.8883	10.4975	5.97727	5.62128	1.3246	2.35117	0	4.08182	3.75528	0	0.118384	18.1819	0.734964	0.36064	5.08918	0.031764	70.6951	0	0	0.793491	0.793491	8.61269	0.0772987	0.339828	0.637213	18.4735	15.7466	1.57901	0.420472	0	6.46193	2.8124	0	3.3911	1.89846	0.141746	0.196106	2.1616	0.0750418	0.367252	3.89459	3.83547	2.43827	0.220208
C2	8.28858	15.0146	4.16127	13.1547	2.18255	18.5049	14.0974	3.72816	5.84277	1.46918	2.40335	0	4.18715	3.85218	0	0.0680445	28.7445	1.51325	0.496111	8.55053	0.0123532	77.6999	0	0	0.813967	0.813967	9.29279	0.0740394	0.331287	0.614752	21.1038	17.3318	2.32217	0.627414	0	8.4498	3.60035	0	2.55473	1.94745	0.145403	0.21906	2.40044	0.0769782	0.393678	4.25728	3.93444	2.71496	0.261241
C3	10.5278	22.0784	5.23085	15.2406	2.71167	21.6515	15.8516	5.15552	7.6747	1.99191	3.51513	0	4.18468	3.8499	0	0.252654	36.6028	1.51804	0.636572	11.9765	0.0524944	76.6968	0	0	0.803458	0.803458	9.17281	0.0150257	0.190111	0	21.9612	17.9726	2.59506	0.531459	0	10.377	3.52299	0	3.1828	2.2069	0.142279	0.179843	2.50118	0.0753242	0.38522	4.38673	3.8499	3.41701	0.190799
LP1	3.85751	8.33956	5.65767	7.23742	1.11133	9.54273	8.54162	1.3685	2.82884	1.09296	0.30309	0	2.26421	2.08307	0	0.0194143	16.8708	0.364228	0.164397	3.59356	0.0153909	78.4298	0	0	0.880306	0.880306	9.55499	0	0.285288	0.35253	18.2061	14.5269	2.35383	0.61145	0	6.75005	3.24593	0.000846243	3.67876	2.2108	0.157254	0	2.50454	0.083252	0.412754	4.08987	9.25022	1.64413	0.152641
LP2	4.71621	11.0316	4.662	9.31497	1.59917	14.3113	9.96548	3.29773	5.49321	1.1926	1.08419	0	2.22731	2.04913	0	0.0127327	24.487	0.649944	0.245414	7.05531	0.0254474	82.6634	0	0	0.865963	0.865963	9.88641	0.21046	0.287601	0.210147	21.1482	19.7912	1.5943	0.701338	0	7.65607	3.83034	0	2.56435	2.06836	0.154691	0.261655	2.65848	0.0818955	0.424062	4.35337	9.0995	1.97751	0.217998
MP	2.77177	4.72194	5.89565	4.63165	0.749371	10.8343	6.84365	0.288914	5.3088	1.23691	1.7064	0	2.59276	3.88913	0	0.00171074	4.03472	0.432794	0.114274	1.57624	0.0762967	73.379	0	0	0.869463	0.878519	6.73833	0.0851086	0.412388	2.55563	11.8645	9.66562	1.58626	0.159813	0	8.9995	0.0352576	0	1.80695	1.72762	0.326133	0.625168	1.15469	0.0176288	0.299689	3.00571	0	1.99134	0.178437
FP	1.76057	8.73965	4.47817	2.96137	1.17371	5.39908	6.76239	0.984113	4.18925	0.929942	1.04731	0	2.13439	1.0672	0	0.0355531	7.268	0.423881	0.178483	2.9987	0.0526398	73.379	0	0	0.869463	0.878519	6.73833	0.178122	0.424421	3.26758	11.8736	9.80604	1.40657	0.199087	0	8.9995	0.0352576	0.0772499	1.80695	1.72762	0.326133	0.426581	1.38386	0.0176288	0.334947	2.74128	0	1.46885	0.403571
CP	6.02299	12.6826	6.39841	6.45554	1.53431	14.6657	8.74068	1.0528	2.91356	2.48918	2.07295	0	3.85871	1.92935	0	0.0868076	10.1862	0.752025	0.204273	4.13545	0.0818831	72.8875	0	0	0.785938	0.794124	7.18805	0.100353	0.375223	1.21689	14.2697	11.1142	1.96597	0.632829	0	9.86394	0.0318706	0	2.18313	1.56166	0.294803	0.0519273	1.01189	0.0159353	0.358544	2.74884	0	2.36911	0.329457
_3A	15.173	19.0544	5.61223	6.33097	1.72941	9.7208	16.7129	0.592557	4.77274	2.07601	7.2029	1.41461	6.38048	3.12577	0	0.0732753	23.272	1.12241	0.27018	6.81379	0.0332537	87.8591	0	0	0.691804	0.691804	5.36148	0.0141208	0.263475	0.207645	16.3367	13.0118	2.13054	0.538567	0	4.64984	0.203387	0	1.75333	0.08416	0.617173	0.0529752	1.34656	0.224427	0.263	2.83689	0	5.45238	0.411657
_4A	19.3033	24.1052	6.5659	7.62808	2.23748	9.03926	21.5395	0.66369	5.59858	2.28199	9.77493	1.7921	8.11346	3.4862	0	0.0226823	29.7834	1.19083	0.357068	8.63206	0.024444	91.4276	0	0	0.657309	0.657309	5.09415	0.0281674	0.2503	0.197358	17.8774	15.1405	1.82822	0.182949	0	4.49129	0.226564	0	1.91246	0.0799636	0.5864	0.0612179	1.49265	0.213236	0.306527	2.80539	0	7.85897	0.463954
SWM	6.05172	8.72963	3.99925	3.70855	0.695904	12.5967	6.58906	0.440445	3.72617	1.79702	1.61203	0.573358	2.45021	3.38864	0	0.00186193	10.6659	0.565007	0.105979	2.35257	0.0117135	86.4847	0	0	0.841188	0.841188	6.51921	0	0.394635	2.0817	13.8358	12.2028	0.952321	0.146162	0	5.46629	0.162027	0	1.50089	0.102333	0.750443	0.121127	1.09155	0.272888	0.179083	3.1638	0	2.87528	0.224613
SWF	5.83124	6.88986	3.33466	3.4317	0.467558	12.0506	5.08138	0.485201	2.43483	1.66733	0.899828	0.573358	2.56667	1.57002	0	0.185086	7.95867	0.457526	0.0969498	3.17085	0.0932172	86.4847	0	0	0.841188	0.841188	6.51921	0.0250756	0.496883	1.71673	13.8358	11.3533	1.6436	0.304372	0	5.46629	0.162027	0	1.50089	0.102333	0.750443	0.05654	1.09155	0.272888	0.170555	3.17233	0	2.6437	0.276987
[truncated: 63 more columns]

## Sheet: Scenario aggreate demand
	Food and Drink											Alcohol and Tobacco				Clothing						Housing costs									Energy					Household Goods												Healthcare
(£ (000s))	1.1.1	1.1.2	1.1.3	1.1.4	1.1.5	1.1.6	1.1.7	1.1.8	1.1.9	1.2.1	1.2.2	2.1.1	2.1.2	2.1.3	2.2.1	3.1.1	3.1.2	3.1.3	3.1.4	3.2.1	3.2.2	4.1.1	4.1.2	4.2.1	4.3.1	4.3.2	4.4.1	4.4.2	4.4.3	4.4.4	4.5.1	4.5.2	4.5.3	4.5.4	4.5.5	5.1.1	5.1.2	5.1.3	5.2.1	5.3.1	5.3.2	5.3.3	5.4.1	5.5.1	5.5.2	5.6.1	5.6.2	6.1.1	6.1.2
Baseline	1.38838e+07	1.7445e+07	3.92197e+06	9.41355e+06	1.85923e+06	7.1367e+06	1.1146e+07	5.51893e+06	3.37865e+06	2.03475e+06	4.46936e+06	2.82036e+06	6.61098e+06	2.59452e+06	4.9005e+06	122645	2.13758e+07	1.13718e+06	389797	5.89612e+06	41929.8	6.95332e+07	11493.4	7.70827e+06	2.39785e+06	7.53482e+06	1.00583e+07	131589	537837	1.90931e+06	1.37167e+07	1.18912e+07	1.62772e+06	450297	0	2.22343e+07	4.85467e+06	9365.39	2.48246e+06	3.71999e+06	612126	482569	2.3364e+06	781577	2.79621e+06	5.47473e+06	3.32804e+06	2.399e+06	267975
MIS	1.04184e+07	1.68614e+07	6.58667e+06	8.60878e+06	1.87064e+06	1.63991e+07	1.40189e+07	2.18857e+06	5.81512e+06	2.33846e+06	3.91751e+06	592669	5.17527e+06	3.7151e+06	0	111530	2.14726e+07	1.10985e+06	344227	6.63172e+06	57625.6	1.08071e+08	0	0	1.07754e+06	1.08093e+06	9.54278e+06	119976	492083	1.79576e+06	2.12492e+07	1.75375e+07	2.30538e+06	628449	0	9.48798e+06	1.28024e+06	9983.06	2.81836e+06	1.39871e+06	589724	214885	2.01684e+06	185131	401291	4.36805e+06	1.7036e+06	4.22117e+06	448893
Elim Pov	1.22924e+07	1.78316e+07	5.84054e+06	9.45829e+06	1.94649e+06	1.28479e+07	1.34941e+07	3.9234e+06	5.07846e+06	2.30162e+06	4.17087e+06	1.87016e+06	6.92361e+06	3.46095e+06	1.68282e+06	137231	2.45528e+07	1.2854e+06	446874	7.14264e+06	55521.2	9.70896e+07	11493.4	3.77918e+06	1.98105e+06	5.71355e+06	1.02624e+07	146315	514869	2.1412e+06	1.87847e+07	1.60242e+07	2.21621e+06	569490	0	2.00437e+07	3.67523e+06	8289.41	3.14622e+06	3.40042e+06	700456	461001	2.55033e+06	580921	2.01099e+06	5.34093e+06	3.42671e+06	3.57014e+06	386713
Corridor	1.03425e+07	1.52871e+07	5.15338e+06	8.06914e+06	1.67378e+06	1.16241e+07	1.17298e+07	3.1452e+06	4.55929e+06	1.98544e+06	3.57468e+06	1.66777e+06	6.27915e+06	3.28116e+06	1.51872e+06	120096	2.23647e+07	1.16344e+06	392006	6.54091e+06	52205.9	9.00993e+07	9469.19	3.08564e+06	1.72367e+06	4.4808e+06	9.37342e+06	138637	474809	1.91218e+06	1.71336e+07	1.4538e+07	1.9792e+06	505656	0	1.74516e+07	3.16117e+06	8289.41	2.89503e+06	2.98759e+06	650022	412256	2.32278e+06	501988	1.73627e+06	4.91275e+06	2.91104e+06	3.4125e+06	370931
[truncated: 63 more columns]

## Sheet: GHG_multipliers
	1.1.1	1.1.2	1.1.3	1.1.4	1.1.5	1.1.6	1.1.7	1.1.8	1.1.9	1.2.1	1.2.2	2.1.1	2.1.2	2.1.3	2.2.1	3.1.1	3.1.2	3.1.3	3.1.4	3.2.1	3.2.2	4.1.1	4.1.2	4.2.1	4.3.1	4.3.2	4.4.1	4.4.2	4.4.3	4.4.4	4.5.1	4.5.2	4.5.3	4.5.4	4.5.5	5.1.1	5.1.2	5.1.3	5.2.1	5.3.1	5.3.2	5.3.3	5.4.1	5.5.1	5.5.2	5.6.1	5.6.2	6.1.1	6.1.2
GHG_Int_multiplier (KgCO2e/£)	0.0909519	0.159637	0.0195666	0.0742752	0.0202156	0.0100783	0.0100783	0.0308576	0.0308576	0.0152114	0.0677345	0.0181061	0.0181061	0.0181061	0.0121832	0.158408	0.0296749	0.213944	0.00814147	0.0459725	0.0797548	0.0271606	0	0.497337	0.0177129	0.0177129	0.0295185	0.0295185	0.0295185	0.0295185	0.536356	1.72573	1.65203	2.79912	0	0.0278146	0.0603502	0.105972	0.145224	0.0360894	0.0360894	0.0717756	0.230498	0.0245204	0.0245204	0.0229741	0.0116668	0.264766	0.264766
[truncated: 56 more columns]

## Sheet: NRG_Multipliers
(kgoe/£)	1.1.1	1.1.2	1.1.3	1.1.4	1.1.5	1.1.6	1.1.7	1.1.8	1.1.9	1.2.1	1.2.2	2.1.1	2.1.2	2.1.3	2.2.1	3.1.1	3.1.2	3.1.3	3.1.4	3.2.1	3.2.2	4.1.1	4.1.2	4.2.1	4.3.1	4.3.2	4.4.1	4.4.2	4.4.3	4.4.4	4.5.1	4.5.2	4.5.3	4.5.4	4.5.5	5.1.1	5.1.2	5.1.3	5.2.1	5.3.1	5.3.2	5.3.3	5.4.1	5.5.1	5.5.2	5.6.1	5.6.2	6.1.1	6.1.2
GHG_Int_multiplier	0.0909519	0.159637	0.0195666	0.0742752	0.0202156	0.0100783	0.0100783	0.0308576	0.0308576	0.0152114	0.0677345	0.0181061	0.0181061	0.0181061	0.0121832	0.158408	0.0296749	0.213944	0.00814147	0.0459725	0.0797548	0.0271606	0	0.497337	0.0177129	0.0177129	0.0295185	0.0295185	0.0295185	0.0295185	0.536356	1.72573	1.65203	2.79912	inf	0.0278146	0.0603502	0.105972	0.145224	0.0360894	0.0360894	0.0717756	0.230498	0.0245204	0.0245204	0.0229741	0.0116668	0.264766	0.264766
[truncated: 56 more columns]
